# Supplementary material for: Molecular Mechanism of Xylogenesis in Moso Bamboo (Phyllostachys edulis) Shoots during Cold Storage
Source: Polymers (Basel). 2018 Dec 27;11(1):38. doi: 10.3390/polym11010038 (PMC6401726; doi:10.3390/polym11010038)
Supplement: Supplementary file 1 [file polymers-11-00038-s001.zip]

Archive with 1 entries (1 files):
- polymers-408625-supplementary.xls
