# Supplementary material for: Molecular Mechanism of Xylogenesis in Moso Bamboo (Phyllostachys edulis) Shoots during Cold Storage
Source: Polymers (Basel). 2018 Dec 27;11(1):38. doi: 10.3390/polym11010038 (PMC6401726; doi:10.3390/polym11010038)
Supplement: Supplementary file 1 [file polymers-11-00038-s001.zip › polymers-408625-supplementary.xls]

## Sheet: 1-vs-3
1-vs-3
Gene ID	Gene Ontology
PH01000000G0410	GO:0010494	GO:0000932	GO:0046872	GO:0009737	GO:0010162
PH01000000G0540	GO:0016021	GO:0016020	GO:0005886	GO:0015098
PH01000000G0550	GO:0043231	GO:0004519	GO:0003723	GO:0009451
PH01000000G0560	GO:0016021	GO:0030692	GO:0031965	GO:0005730	GO:0032040	GO:0003723	GO:0000462
PH01000000G0600	GO:0030659	GO:0016021	GO:0005886	GO:0019706
PH01000000G0700	GO:0009941	GO:0009706	GO:0016021	GO:0010020
PH01000000G0910	GO:0005634	GO:0003677	GO:0003700	GO:0007623	GO:0009909	GO:0006355	GO:0009737	GO:0009733	GO:0009723	GO:0009739	GO:0009753	GO:0009751	GO:0009651	GO:0009845	GO:0006351
PH01000000G0980
PH01000000G1020	GO:0009507	GO:0043231	GO:0004519	GO:0003723	GO:0009658	GO:0009451
PH01000000G1220
PH01000000G1500	GO:0005737	GO:0005634	GO:0005524	GO:0016874	GO:0019789	GO:0009793	GO:0016925	GO:0009737
PH01000000G1880	GO:0043531	GO:0005524	GO:0006952
PH01000000G2000	GO:0009507	GO:0009941	GO:0016021	GO:0005743	GO:0005739	GO:0008381	GO:0034599
PH01000000G2180	GO:0005634	GO:0045892	GO:0006351
PH01000000G2190	GO:0005634	GO:0046872	GO:0004518
PH01000000G2260	GO:0005829	GO:0005634	GO:0036501	GO:0034098	GO:0051117	GO:0036435	GO:0032403	GO:0005102	GO:0071712	GO:0039536	GO:0032480	GO:0043161	GO:0030970	GO:0006511
PH01000000G2270	GO:0016021	GO:0005886	GO:0005524	GO:0004672	GO:0009742	GO:0090696
PH01000000G2960	GO:0031969	GO:0016021	GO:0009536	GO:0005315	GO:0098656
PH01000000G3110	GO:0016021	GO:0005770	GO:0031902	GO:0005886	GO:0090440	GO:0015297	GO:0015238	GO:0080168	GO:0006855	GO:2000070	GO:0009737	GO:0010015
PH01000000G3800	GO:0005737	GO:0005634	GO:0043565	GO:0003700	GO:0006351
PH01000000G4870	GO:0016021	GO:0005774	GO:0015171	GO:0015175	GO:0003333	GO:0015804
PH01000000G4910	GO:0005892	GO:0005737	GO:0005829	GO:0030141	GO:0005096	GO:0017137	GO:0019905	GO:0017075	GO:0007409	GO:0006887	GO:0045921	GO:0015031	GO:0030193	GO:0017157	GO:0010468	GO:0050708
PH01000000G5130	GO:0016324	GO:0031526	GO:0016021	GO:0008144	GO:0005319	GO:0031489	GO:0017137	GO:0006695	GO:0030299	GO:0042157	GO:0042493
PH01000000G5190	GO:0005737	GO:0005524	GO:0004674	GO:0000049	GO:0034198	GO:0072755	GO:0070301	GO:1990451	GO:0006417	GO:0006412
PH01000000G5200	GO:0005829	GO:0005783	GO:0000139	GO:0030008	GO:0006888
PH01000000G5490
PH01000000G5570
PH01000000G5760
PH01000000G5850	GO:0005737	GO:0016020	GO:0005634	GO:0005524	GO:0005509	GO:0009931	GO:0005516	GO:0004683	GO:0009738	GO:0050832	GO:0035556	GO:0018105	GO:1901002	GO:0046777
PH01000000G6020	GO:0005829	GO:0005783	GO:0016021	GO:0005886	GO:0043234	GO:0005215	GO:0051290	GO:0051289
PH01000000G6470	GO:0005782	GO:0047617	GO:0052689	GO:0033882	GO:0052815	GO:0016290	GO:0006637	GO:0009062	GO:0045225	GO:0007031
PH01000000G6760
PH01000000G7050	GO:0048046	GO:0009507	GO:0005829	GO:0005739	GO:0005886	GO:0004602	GO:0047066	GO:0046686	GO:0006979	GO:0009651
PH01000000G7300	GO:0016021	GO:0005215	GO:0008643	GO:0055062	GO:0055085
PH01000000G7320	GO:0016021	GO:0005215	GO:0008643	GO:0055062	GO:0055085
PH01000001G0190	GO:0005634	GO:0043565	GO:0003700	GO:0006351
PH01000001G0670	GO:0005524	GO:0004674
PH01000001G0700	GO:0005783	GO:0016020	GO:0004029	GO:0004030	GO:0006081
PH01000001G0710	GO:0005783	GO:0016020	GO:0004029	GO:0004030	GO:0006081
PH01000001G1810	GO:0005829	GO:0005783	GO:0005789	GO:0016021	GO:0005634	GO:0005886	GO:0006605
PH01000001G1960	GO:0005737	GO:0046914	GO:0046916	GO:0030001
PH01000001G2030	GO:0005886	GO:0048032	GO:0007267	GO:0006810
PH01000001G2310	GO:0005737	GO:0047501	GO:0006952
PH01000001G2410	GO:0005737	GO:0006952
PH01000001G2570	GO:0009507	GO:0005737	GO:0016671	GO:0015035	GO:0047134	GO:0004791	GO:0045454	GO:0034599	GO:0006662
PH01000001G2940	GO:0010287
PH01000001G3180
PH01000001G3190
PH01000001G3260
PH01000001G3500	GO:0016021	GO:0031902	GO:0005765	GO:0006869	GO:0055085
PH01000001G3600	GO:0008936	GO:0019674	GO:0019363
PH01000001G3620	GO:0005576	GO:0004185	GO:0051603
PH01000001G4030	GO:0016021	GO:0005524	GO:0005509	GO:0030247	GO:0004674	GO:0007166
PH01000001G4480
PH01000001G4520	GO:0071782	GO:0071786
PH01000001G4680	GO:0043231	GO:0005739	GO:0004519	GO:0003723	GO:0009451
PH01000001G4970	GO:0005634	GO:0003677	GO:0009734	GO:0006355	GO:0006351
PH01000002G0640
PH01000002G0720
PH01000002G1270	GO:0016021	GO:0005742	GO:0045040
PH01000002G1570
PH01000002G1820
PH01000002G2660	GO:0016021	GO:0005886	GO:0019706
PH01000002G2860	GO:0008526
PH01000002G2920	GO:0008526
PH01000002G2930	GO:0000775	GO:0005634	GO:0010385	GO:0042393	GO:0046974	GO:0008327	GO:0010428	GO:0010429	GO:0008270	GO:0051567	GO:0016571	GO:0010216	GO:0018022
PH01000002G3910	GO:0016021	GO:0031224	GO:0031966	GO:0005739	GO:0032577	GO:0016746	GO:0035965	GO:0032049	GO:0032048	GO:0007007	GO:0007006	GO:0006644	GO:0007291
PH01000002G4150
PH01000002G4250	GO:0005789	GO:0016021	GO:0005886	GO:0032586
PH01000003G0100	GO:0016021	GO:0005886	GO:0005524	GO:0030246	GO:0004674	GO:0002229	GO:0010942	GO:0010726
PH01000003G0790
PH01000003G1660	GO:0005576	GO:0008810	GO:0071555	GO:0030245
PH01000003G1880
PH01000003G2350	GO:0008526
PH01000003G2650	GO:0016021	GO:0005635	GO:0031965
PH01000003G2770
PH01000003G3180	GO:0005509
PH01000003G3650	GO:0005634	GO:0009734	GO:0006355	GO:0009733	GO:0006351
PH01000003G3730	GO:0042807	GO:0005887	GO:0009705	GO:0015250	GO:0034220
PH01000004G0040	GO:0005737	GO:0005634	GO:0005524	GO:0004674	GO:0009738	GO:0035556	GO:0006468
PH01000004G0500	GO:0005658	GO:0005634	GO:0008408	GO:0051539	GO:0003677	GO:0003896	GO:0003887	GO:0046872	GO:0001882	GO:0000166	GO:0006270	GO:0006303	GO:0006273	GO:0006272	GO:0009965
PH01000004G0570	GO:0005634	GO:0003677	GO:0003700	GO:0009873	GO:0045893	GO:0048510	GO:0006351
PH01000004G1010	GO:0005737	GO:0042132	GO:0046872	GO:0005975
PH01000004G1570
PH01000004G1860	GO:0046658	GO:0005618	GO:0005737	GO:0005576	GO:0005634	GO:0042973	GO:0004553	GO:0030247	GO:0005975	GO:0071555	GO:0006952
PH01000004G2870	GO:0016021	GO:0005886	GO:0015207	GO:0015208	GO:0015294	GO:0015210	GO:0098702	GO:0098710	GO:0035344	GO:0098721
PH01000004G3000	GO:0005739	GO:0016757	GO:0036104	GO:0009245
PH01000004G3040
PH01000004G3220	GO:0005829	GO:0005635	GO:0034399	GO:0044613	GO:0005487	GO:0005543	GO:0017056	GO:0051028	GO:0010930	GO:0006606	GO:0071426
PH01000004G3230	GO:0016021	GO:0005886	GO:0015171	GO:0015293	GO:0003333	GO:0009734
PH01000004G3370	GO:0005737	GO:0009816	GO:0006979	GO:0009751
PH01000004G3680	GO:0016021	GO:0005773	GO:0018685	GO:0020037	GO:0005506	GO:0006631	GO:0010345
PH01000004G4080
PH01000005G0270
PH01000005G0290	GO:0005737	GO:0005634	GO:0003723	GO:0006417
PH01000005G1020	GO:0005663	GO:0005634	GO:0005524	GO:0003689	GO:0006281	GO:0006260
PH01000005G1190	GO:0050736	GO:0009718
PH01000005G1500	GO:0005874	GO:0005524	GO:0008017	GO:0003777	GO:0007018
PH01000005G1580	GO:0009570	GO:0005634	GO:0042803	GO:0040008	GO:0006810
PH01000005G1660	GO:0005634	GO:0005524	GO:0032502	GO:0006355	GO:0006351
PH01000005G2470	GO:0016021	GO:0005886	GO:0005524	GO:0004672
PH01000005G2480	GO:0016021	GO:0005886	GO:0005524	GO:0004672
PH01000005G2970	GO:0005768	GO:0005886	GO:0006952	GO:0006897	GO:1900150	GO:0030100	GO:0009620	GO:0009863
PH01000005G3210	GO:0009941	GO:0005634	GO:0043531	GO:0005524	GO:0004674	GO:0043565	GO:0003700	GO:0006952	GO:0007165	GO:0006351
PH01000005G3390	GO:0005829	GO:0001650	GO:0005730	GO:0005634	GO:0008284	GO:0006355	GO:0006351
PH01000006G0210	GO:0005634	GO:0046983	GO:0000977	GO:0003700	GO:0045944	GO:0006351
PH01000006G0390	GO:0005739	GO:0005524	GO:0005507	GO:0003723	GO:0003697	GO:0080156	GO:0006397	GO:0009409
PH01000006G0810	GO:0005634	GO:0043565	GO:0003700	GO:0006351
PH01000006G1150
PH01000006G1440
PH01000006G1570	GO:0005737	GO:0005856	GO:0005886	GO:0051015	GO:0046872	GO:0003729	GO:0051017
PH01000006G2410	GO:0005618	GO:0009570	GO:0005739	GO:0005524	GO:0051082	GO:0006457	GO:0006950
PH01000006G3200
PH01000006G3360	GO:0009507	GO:0005524	GO:0043295	GO:0004363	GO:0000287	GO:0042803
PH01000007G0890	GO:0005783	GO:0005524	GO:0047325	GO:0052726	GO:0052725	GO:0000287	GO:0032957	GO:0047484
PH01000007G1740	GO:0005737	GO:0005525	GO:0046872
PH01000007G1750	GO:0005886	GO:0061630	GO:0009742	GO:0016567	GO:1900457
PH01000007G2600	GO:0005737	GO:0005634	GO:0005524	GO:0004708	GO:0030295	GO:0004674	GO:0010120	GO:0009693	GO:0009873	GO:0010150	GO:0045893	GO:0046777	GO:0007346	GO:0009620	GO:0009651	GO:0009611	GO:0031098
PH01000007G2970
PH01000007G3610	GO:0005783	GO:0005811	GO:0031090	GO:0046872	GO:1990137
PH01000008G0500	GO:0005634	GO:0003677	GO:0006355	GO:0006351
PH01000008G1030	GO:0030176	GO:1904264	GO:0004842	GO:0008270	GO:0042335	GO:0010143	GO:0008299	GO:1900490	GO:0009414	GO:0010345	GO:0030433	GO:0010025
PH01000008G1140	GO:0048046	GO:0009507	GO:0009941	GO:0009570	GO:0016020	GO:0005739	GO:0009536	GO:0009532	GO:0010319	GO:0005774	GO:0030060	GO:0008746	GO:0005975	GO:0009793	GO:0006108	GO:0009409	GO:0009735
PH01000008G1310	GO:0005634	GO:0003677	GO:0003700	GO:0006351
PH01000008G1530	GO:0009507	GO:0009941	GO:0009534	GO:0009535	GO:0016021	GO:0016020	GO:0009522	GO:0010287	GO:0009579	GO:0016168	GO:0046872	GO:0031409	GO:0019904	GO:0009768	GO:0018298	GO:0009409	GO:0009644
PH01000008G2090	GO:0009507	GO:0009941	GO:0009570	GO:0009534	GO:0022626	GO:0016020	GO:0004742	GO:0006086	GO:0006096
PH01000008G2210
PH01000008G2370	GO:0005737	GO:0005634	GO:0019904
PH01000008G2640
PH01000008G2650	GO:0009507	GO:0003747	GO:0016149	GO:0009658	GO:0032544	GO:0040008	GO:0010027	GO:0006415
PH01000008G3080	GO:0005634	GO:0003677	GO:0006355	GO:0006351
PH01000009G0530	GO:0016567
PH01000009G0870	GO:0005634	GO:0003677	GO:0006355	GO:0006351
PH01000009G1330	GO:0005789	GO:0016021	GO:0009734	GO:0009733	GO:0055085
PH01000009G1390	GO:0005634	GO:0003677	GO:0003723	GO:0009908	GO:0048579	GO:0048577
PH01000009G2100	GO:0005634	GO:0043565	GO:0003700	GO:0042742	GO:0050832	GO:0009864	GO:1900056	GO:0045892	GO:0031347	GO:0010200	GO:0009753	GO:0009751	GO:0009862	GO:0006351
PH01000009G2360	GO:0016021	GO:0046872	GO:0061630	GO:0043161
PH01000009G2490
PH01000009G2500
PH01000009G2540	GO:0005634	GO:0003677	GO:0045892	GO:0006351
PH01000009G2680	GO:0005737	GO:0005634	GO:0004842	GO:0010200
PH01000009G2750	GO:0005618	GO:0005856	GO:0005829	GO:0000145	GO:0005576	GO:0009524	GO:0005886	GO:0006887
PH01000009G2810	GO:0005576	GO:0010052	GO:0010374
PH01000010G0640	GO:0016021	GO:0042936	GO:0042937	GO:0042742	GO:0042938	GO:0042538	GO:0009737	GO:0080052	GO:0009753	GO:0043201	GO:0080053	GO:0009751	GO:0009611	GO:0042939
PH01000010G1080
PH01000010G1120	GO:0022625	GO:0003735	GO:0042256	GO:0006412
PH01000010G1410	GO:0016021	GO:0000325	GO:0005774	GO:0005524	GO:0042626	GO:0008281	GO:1901527	GO:0030007	GO:0009651	GO:0055085
PH01000010G2550
PH01000010G2650	GO:0005737	GO:0005524	GO:0004674	GO:0009555
PH01000011G1090
PH01000011G1110	GO:0000224
PH01000011G1390	GO:0005871	GO:0005874	GO:0005524	GO:0016887	GO:0008017	GO:0003777	GO:0007018
PH01000011G1890	GO:0005576	GO:0016788	GO:0016042
PH01000011G2110	GO:0005783	GO:0005789	GO:0005887	GO:0005886	GO:0005524	GO:0005388	GO:0046872	GO:0006874	GO:0006875	GO:0016036	GO:0010073	GO:0009846	GO:0010152	GO:0048867
PH01000011G2220	GO:0004190	GO:0042802	GO:0045735	GO:0030163	GO:0006508
PH01000011G3030	GO:0005737	GO:0045437	GO:0015949	GO:0006206
PH01000012G0190	GO:0016021	GO:0005743	GO:0005262	GO:0015292
PH01000012G0400	GO:0009507	GO:0008883	GO:0050661	GO:0015995	GO:0006782
PH01000012G0830	GO:0005886	GO:0048032	GO:0007267	GO:0006810
PH01000012G1040
PH01000012G1560	GO:0004857
PH01000012G2000	GO:0005737	GO:0005634	GO:0005886	GO:0005524	GO:0005509	GO:0009931	GO:0005516	GO:0004683	GO:0004674	GO:0009738	GO:0071215	GO:0035556	GO:0010150	GO:0018105	GO:0046777
PH01000012G2270	GO:0005783	GO:0016021	GO:0016020	GO:0020037	GO:0005506	GO:0004497	GO:0016709	GO:0009809	GO:0009699	GO:0010224
PH01000012G2420	GO:0016021	GO:0016328	GO:0015105	GO:0080138	GO:0015250	GO:0015700	GO:0080029	GO:0046685
PH01000012G2690	GO:0005829	GO:0016740	GO:0009846	GO:0009860	GO:0007338
PH01000013G0080	GO:0005634	GO:0043565	GO:0003700	GO:0006952	GO:0006351
PH01000013G1110
PH01000013G1620
PH01000013G2730	GO:0005794	GO:0016021	GO:0016413	GO:0071554
PH01000014G0180
PH01000014G0340	GO:0005634	GO:0001046	GO:0046983	GO:0003700	GO:0001228	GO:0006355	GO:0080147	GO:0048765	GO:0048767	GO:0006366
PH01000014G0390	GO:0016157	GO:0051262	GO:0010431	GO:0005985
PH01000014G0610	GO:0005634	GO:0003677	GO:0009734	GO:0006355	GO:0006351
PH01000014G1170
PH01000014G1190
PH01000014G1200
PH01000014G1320	GO:0005886	GO:0005524	GO:0004674	GO:0004675	GO:0007166	GO:0042742	GO:0006468
PH01000014G2320	GO:0009507	GO:0005871	GO:0005874	GO:0043531	GO:0005524	GO:0016887	GO:0000287	GO:0008017	GO:0003777	GO:0042803	GO:0007018
PH01000014G2470	GO:0009535	GO:0005887	GO:0005516	GO:0030552	GO:0030553	GO:0005249	GO:0042391	GO:0009624
PH01000014G2480
PH01000014G2680	GO:0031225	GO:0046658	GO:0005576	GO:0005886	GO:0042834	GO:0006952	GO:0006955
PH01000015G0080	GO:0005789	GO:0016021	GO:0005506	GO:0016491	GO:0016126
PH01000015G0090	GO:0005634	GO:0005516	GO:0003677	GO:0006355	GO:0006950	GO:0006351
PH01000015G0160	GO:0005509
PH01000015G0220	GO:0005737	GO:0051259	GO:0009408
PH01000015G0230	GO:0016021	GO:0005524	GO:0004674
PH01000015G0350	GO:0016021	GO:0005886	GO:0005524	GO:0030247	GO:0004674	GO:0007166	GO:0071215	GO:0042631	GO:0048573
PH01000015G0390	GO:0016021	GO:0005524	GO:0004674
PH01000015G0610	GO:0000287	GO:0016854	GO:0006518
PH01000015G0640	GO:0005789	GO:0016021
PH01000015G0810	GO:0005783	GO:0004190	GO:0070001	GO:0003677	GO:0030163	GO:0009737	GO:0009414	GO:0009627
PH01000015G1560	GO:0005634	GO:0003677	GO:0048262	GO:0009908	GO:0006355	GO:0006351
PH01000015G2420	GO:0005655	GO:0009506	GO:0003677	GO:0003725	GO:0043621	GO:0003723	GO:0010569	GO:0080188
PH01000015G2440	GO:0005655	GO:0010569	GO:0080188
PH01000015G2590	GO:0005737	GO:0000151	GO:0061630	GO:0004842	GO:0008270	GO:0050994	GO:0010029	GO:0009737	GO:0006511	GO:0071596
PH01000016G0320	GO:0009507	GO:0009536	GO:0008889	GO:0000287	GO:0030643	GO:0006071	GO:0046475
PH01000016G0440	GO:0005576
PH01000016G0550
PH01000016G0600	GO:0005829	GO:0005666	GO:0005634	GO:0003677	GO:0003899	GO:0006383
PH01000016G0830	GO:0005524	GO:0004652	GO:0003723	GO:0006378	GO:0006351
PH01000016G1040
PH01000016G1190
PH01000016G1360	GO:0005634	GO:0043565	GO:0003700	GO:0050832	GO:0009873	GO:0007275	GO:0006351
PH01000017G0150	GO:0005576	GO:0020037	GO:0046872	GO:0004601	GO:0042744	GO:0006979
PH01000017G0370
PH01000017G0390	GO:0005737	GO:0046914	GO:0046916	GO:0030001
PH01000017G0450
PH01000017G0730	GO:0005737
PH01000017G0740	GO:0005829	GO:0009506	GO:0004421	GO:0019287	GO:0016126
PH01000017G1130
PH01000017G1990	GO:0008289	GO:0006869
PH01000017G2270
PH01000018G0140	GO:0005737	GO:0005634	GO:0043565	GO:0003700	GO:0006351
PH01000018G0430	GO:0005669	GO:0003677	GO:0003713	GO:0008134	GO:0045944	GO:0051123
PH01000018G0590	GO:0005886	GO:0005525	GO:0003924	GO:0015031
PH01000018G0660	GO:0016787	GO:0016042
PH01000018G0790	GO:0005634	GO:0003677	GO:0003700	GO:0006952	GO:0006351
PH01000018G0830	GO:0005525	GO:0003924
PH01000018G0970
PH01000018G1460	GO:0005634	GO:0003677	GO:0007275	GO:0006355	GO:0006351
PH01000018G1610
PH01000018G1810	GO:0009507	GO:0016758	GO:0008152
PH01000018G1850
PH01000018G1920	GO:0005737	GO:0005634
PH01000019G0200	GO:0003677	GO:0008270
PH01000019G0480
PH01000019G0580
PH01000019G0630	GO:0005634	GO:0003677	GO:0003700	GO:0006351
PH01000019G0830	GO:0009507	GO:0009941	GO:0005759	GO:0005739	GO:0045254	GO:0005507	GO:0004742	GO:0006096
PH01000019G0910	GO:0005773	GO:0050306	GO:0004575	GO:0005975
PH01000019G0920	GO:0005773	GO:0050306	GO:0004575	GO:0005975
PH01000019G0990	GO:0016021	GO:0005774	GO:0004575	GO:0005975
PH01000019G1000	GO:0043231	GO:0004519	GO:0003723	GO:0008270	GO:0009451
PH01000019G1420	GO:0012505	GO:0005768	GO:0010008	GO:0016021	GO:0031902	GO:0005886	GO:0005524	GO:0051020	GO:0004675	GO:0007166	GO:0006468	GO:0010089
PH01000019G1450	GO:0005634	GO:0051537	GO:0005524	GO:0004386	GO:0046872	GO:0042803	GO:0006342	GO:0031047	GO:0006344	GO:0006351
PH01000019G1620	GO:0005829	GO:0005634	GO:0005524	GO:0003682	GO:0003677	GO:0008094	GO:0004386	GO:0043044	GO:0016569	GO:0007275	GO:0010199	GO:1900036	GO:0040029	GO:1903798	GO:0006355	GO:0006351
PH01000019G1720	GO:0016021	GO:0016020	GO:0090447	GO:0016791	GO:0102419	GO:0010143	GO:0008654
PH01000019G1850	GO:0005788	GO:0005524
PH01000019G2380	GO:0016021	GO:0004142	GO:0004307	GO:0046872	GO:0006646
PH01000020G0340
PH01000020G0530	GO:0005829	GO:0005643	GO:0005654	GO:0048471	GO:0008139	GO:0008565	GO:0006607
PH01000020G0900	GO:0005737	GO:0005634	GO:0009846
PH01000020G1010	GO:0005737	GO:0005634	GO:0019005	GO:0005516	GO:0004402	GO:0003712	GO:0031625	GO:0008270	GO:0009738	GO:0009734	GO:0007623	GO:0009553	GO:0009555	GO:0051973	GO:0043161	GO:0042787	GO:0030162
PH01000020G1080	GO:0009360	GO:0005663	GO:0005634	GO:0005524	GO:0003677	GO:0003887	GO:0006281	GO:0006261
PH01000020G1250	GO:0016021	GO:0005886
PH01000020G1650	GO:0005736	GO:0005665	GO:0005666	GO:0000418	GO:0003677	GO:0003899	GO:0006360	GO:0006366	GO:0006383
PH01000020G1730	GO:0000775	GO:0000798	GO:0003682	GO:0051301	GO:0070601	GO:0006302	GO:0007062
PH01000020G1840	GO:0005737	GO:0005634	GO:0005886	GO:0005524	GO:0016301	GO:0004672	GO:0019901	GO:0004674	GO:0006952	GO:0035556	GO:0006468	GO:0006979	GO:0009611
PH01000020G2190	GO:0043194	GO:0016323	GO:0009986	GO:0043034	GO:0005829	GO:0030425	GO:0005783	GO:0005794	GO:0014704	GO:0016328	GO:0005764	GO:0031594	GO:0043005	GO:0033268	GO:0005886	GO:0045211	GO:0042383
PH01000020G2630	GO:0005887	GO:0009705	GO:0005773	GO:0005366	GO:0015798
PH01000021G0050	GO:0016491	GO:0006486	GO:0045232
PH01000021G1240	GO:0046872	GO:0004721
PH01000021G1280	GO:0005739	GO:0008270
PH01000021G1350	GO:0008234
PH01000021G1460
PH01000021G2370
PH01000021G2400	GO:0016491
PH01000022G0780	GO:0016021	GO:0046872	GO:0061630	GO:0043161
PH01000022G1190	GO:0005737	GO:0005815	GO:0030496	GO:0003723	GO:0007049	GO:0051301
PH01000022G1820	GO:0015935	GO:0003735	GO:0006412
PH01000022G2020	GO:0005634	GO:0005524	GO:0003677	GO:0004674	GO:0006974	GO:0051321
PH01000023G0150	GO:0016021	GO:0046872	GO:0016757
PH01000023G0480	GO:0005832	GO:0005829	GO:0005524	GO:0044183	GO:0051082	GO:0006458	GO:0061077
PH01000023G1300	GO:0016787	GO:0046872	GO:0009611
PH01000023G1400
PH01000023G1810	GO:0005737	GO:0045159	GO:0048870	GO:0030837	GO:0050764	GO:0030587
PH01000023G2170
PH01000023G2280	GO:0003743	GO:0006417
PH01000024G0990
PH01000024G1020
PH01000024G1030	GO:0009507	GO:0005737	GO:0051538	GO:0050660	GO:0010181	GO:0016040	GO:0015930	GO:0005506	GO:0019676	GO:0006537	GO:0097054
PH01000024G1060	GO:0009507	GO:0009535	GO:0010598	GO:0051537	GO:0009055	GO:0046872	GO:0009773	GO:0006810
PH01000024G1210	GO:0005789	GO:0016021	GO:0003882	GO:0006646	GO:0006659
PH01000024G1280	GO:0016021	GO:0005774	GO:0015297	GO:0015238	GO:0006855
PH01000024G1360	GO:0005783	GO:0016021	GO:0005886	GO:0009506	GO:0031201	GO:0008565	GO:0005484	GO:0000149	GO:0006886	GO:0006612	GO:0048278	GO:0006906
PH01000024G1380	GO:0005634	GO:0000981	GO:0043565	GO:0001135	GO:0003700	GO:0044212	GO:0009785	GO:0030154	GO:0007275	GO:0006357	GO:0009737	GO:0009739	GO:0009753	GO:0009751	GO:0006351
PH01000024G1530
PH01000024G2200	GO:0008289	GO:0006869
PH01000024G2210	GO:0008289	GO:0006869
PH01000024G2290	GO:0046872	GO:0061630	GO:0043161
PH01000025G0290	GO:0005874	GO:0005524	GO:0008017	GO:0003777	GO:0007018
PH01000025G0470	GO:0005634	GO:0003677	GO:0006355	GO:0006351
PH01000025G0600
PH01000025G0860	GO:0005829	GO:0005769	GO:0005783	GO:0005768	GO:0005634	GO:0005886	GO:0005802	GO:0012510	GO:0005524	GO:0016301	GO:0004709	GO:0004712	GO:0009738	GO:0008219	GO:0002229	GO:0009873	GO:0000165
PH01000025G1380	GO:0046872	GO:0004842	GO:0051865	GO:0016567	GO:0009414
PH01000025G1600	GO:0005634	GO:0009734	GO:0006355	GO:0006351
PH01000025G1920	GO:0009734	GO:0010305	GO:0010087	GO:0009733
PH01000025G2020	GO:0005737	GO:0005856	GO:0005886	GO:0009506	GO:0051015
PH01000025G2240
PH01000025G2260	GO:0005737	GO:0047150	GO:0008270	GO:0009086
PH01000026G0030	GO:0016021	GO:0046872	GO:0061630	GO:0009793	GO:0043161
PH01000026G0110
PH01000026G0130	GO:0005768	GO:0005794	GO:0032580	GO:0016021	GO:0005802	GO:0050378	GO:0050832	GO:0050829	GO:0033481
PH01000026G0420	GO:0005737	GO:0047183	GO:0102815	GO:0102777
PH01000026G0870	GO:0005737	GO:0042555	GO:0000347	GO:0005524	GO:0003682	GO:0003678	GO:0003688	GO:0007049	GO:0006270
PH01000026G1120	GO:0000775	GO:0005634	GO:0051301	GO:0045132
PH01000026G1400	GO:0031969	GO:0046509	GO:0009247
PH01000026G1560	GO:0005905	GO:0030136	GO:0005794	GO:0005886	GO:0005545	GO:0030276	GO:0048268	GO:0006897
PH01000026G1780	GO:0000974	GO:0071006	GO:0071007	GO:0003677	GO:0046872	GO:0036002	GO:0017070	GO:0000387
PH01000026G1950
PH01000026G2170	GO:0030136	GO:0005794	GO:0005886	GO:0005774	GO:0030276	GO:0005543	GO:0015031
PH01000027G0350	GO:0048046	GO:0047513	GO:0008152
PH01000027G0360	GO:0048046	GO:0047513	GO:0008152
PH01000027G0400	GO:0030659	GO:0016021	GO:0005886	GO:0019706
PH01000028G0070	GO:0016021	GO:0009506	GO:0006810	GO:0016032
PH01000028G0690	GO:0005576	GO:0016757	GO:0006486
PH01000028G1230	GO:0005794	GO:0000139	GO:0016021	GO:0047262	GO:0016757	GO:0071555	GO:0045489	GO:0000271
PH01000028G1320	GO:0005783	GO:0016021	GO:0031201	GO:0006888	GO:0015031	GO:0006890
PH01000028G1450	GO:0016591	GO:0016607	GO:0005634	GO:0008420	GO:0046872	GO:0016791	GO:0004721	GO:0004647	GO:0003723	GO:0009738	GO:0070940	GO:0007275	GO:0045892	GO:0000184	GO:0009651	GO:0009611	GO:0006351
PH01000028G2330
PH01000029G0270	GO:0005789	GO:0016021	GO:0020037	GO:0005506	GO:0004497	GO:0016705
PH01000029G0650	GO:0005736	GO:0005665	GO:0005666	GO:0000418	GO:0003677	GO:0003899	GO:0006360	GO:0006366	GO:0006383
PH01000029G0660	GO:0005737	GO:0005874	GO:0005525	GO:0003924	GO:0005200	GO:0007017
PH01000029G0710
PH01000029G1610
PH01000029G1980	GO:0016021	GO:0005886	GO:0009506	GO:0042742
PH01000029G1990	GO:0005634	GO:0043565	GO:0003700	GO:0000989	GO:0008270	GO:1900458	GO:2000306	GO:0006355	GO:0009741	GO:0010200	GO:0080167	GO:0006351
PH01000029G2180	GO:0005634	GO:0051301	GO:0007094
PH01000030G0070	GO:0050474	GO:0009820	GO:0006952	GO:0009607
PH01000030G0570	GO:0005634	GO:0003677	GO:0046983	GO:0003700	GO:0006355	GO:0006351
PH01000030G1340	GO:0043680	GO:0016021	GO:0005622	GO:0016020	GO:0005886	GO:0009506	GO:0005524	GO:0004672	GO:0004674	GO:0009738	GO:0009742	GO:0050832	GO:0009873	GO:0009788	GO:0030308	GO:0010483	GO:0009791
PH01000030G1420	GO:0010494	GO:0000932	GO:0046872	GO:0009737	GO:0010162
PH01000030G1770	GO:0009507	GO:0009941	GO:0009570	GO:0005739	GO:0009536	GO:0005774	GO:0005524	GO:0042803	GO:0051082	GO:0009704	GO:0006457	GO:0045037	GO:0010157	GO:0009408	GO:0009651	GO:0009414
PH01000030G1800	GO:0009507	GO:0004519	GO:0003723	GO:0008270	GO:0009451
PH01000030G2230	GO:0005829	GO:0005576	GO:0005773	GO:0020037	GO:0046872	GO:0004601	GO:0042744	GO:0006979
PH01000031G0250	GO:0005829	GO:0005634	GO:0001046	GO:0046983	GO:0003700	GO:0044212	GO:0001228	GO:0010119	GO:0006355	GO:0006366
PH01000031G0260	GO:0009507
PH01000031G0320	GO:0005737	GO:0005634	GO:0010475	GO:0080048	GO:0010472	GO:0010471	GO:0010473	GO:0080047	GO:0010474	GO:0005085	GO:0016787	GO:0008928	GO:0000166	GO:0080046	GO:0052544	GO:0042742	GO:0006006
PH01000031G0390	GO:0071949	GO:0016491
PH01000031G0480	GO:0048046	GO:0016021	GO:0000325	GO:0009506	GO:0005774	GO:0005773	GO:0005524	GO:0042626	GO:0010290	GO:0015431	GO:0008559
PH01000031G0520	GO:0016021	GO:0005886	GO:0009506	GO:0042936	GO:0042937	GO:0042938	GO:0006807	GO:0015031	GO:0042939
PH01000031G0970	GO:0005789	GO:0016021	GO:0016757
PH01000031G1410	GO:0016021	GO:0005886	GO:0005524	GO:0004674	GO:0048653	GO:0048508	GO:0009808	GO:0009942	GO:0010073	GO:0009846	GO:0010152	GO:0051260	GO:0009945	GO:0009409	GO:0009414
PH01000031G2110
PH01000031G2510	GO:0005634	GO:0003677	GO:0009926	GO:0009734	GO:0060184	GO:0043697	GO:0071365	GO:0071368	GO:0010311	GO:0009942	GO:0010014	GO:1905392	GO:0009945	GO:0006355	GO:0009301	GO:0006366
PH01000032G0330	GO:0043231	GO:0016020	GO:0005739	GO:0004519	GO:0003723	GO:0009451
PH01000032G0410
PH01000032G0530	GO:0005737	GO:0034045	GO:0005774	GO:0006914	GO:0015031	GO:0042594	GO:0016192
PH01000032G0710	GO:0016298	GO:0080031	GO:0008152	GO:0009862
PH01000032G0810	GO:0071944	GO:0005618	GO:0005576	GO:0045330	GO:0030599	GO:0046910	GO:0042545	GO:0009835	GO:0045490
PH01000032G0820	GO:0071944	GO:0005618	GO:0005576	GO:0045330	GO:0030599	GO:0046910	GO:0042545	GO:0009835	GO:0045490
PH01000032G0890	GO:0031225	GO:0046658	GO:0005886	GO:0009506	GO:0009055
PH01000032G1250	GO:0009543	GO:0004097	GO:0046872	GO:0046148
PH01000032G1420
PH01000032G1640
PH01000032G1740	GO:0005634	GO:0003677	GO:0003700	GO:0009873	GO:0006351
PH01000032G2010	GO:0005886	GO:0043531	GO:0005524	GO:0006952	GO:0007165
PH01000032G2110	GO:0008725	GO:0046872	GO:0006284
PH01000033G1790	GO:0005737	GO:0005634	GO:0005524	GO:0004707	GO:0000169	GO:0010120	GO:0042742	GO:0050832	GO:0010229	GO:0048481	GO:0009555	GO:0010183	GO:1901002	GO:0080136	GO:0010468	GO:0010200	GO:0009409
PH01000033G1930	GO:0009507	GO:0043231	GO:0004519	GO:0003723	GO:0009451
PH01000033G2290
PH01000033G2450
PH01000035G0350	GO:0016021	GO:0005524	GO:0004672
PH01000035G0830	GO:0005623	GO:0016021	GO:0008199	GO:0020037	GO:0004497	GO:0016705	GO:0016132	GO:0010268	GO:0006879	GO:0006826	GO:0007275	GO:0009647	GO:0016125
PH01000035G1510
PH01000035G1950
PH01000035G2370	GO:0016021	GO:0005774	GO:0005381	GO:0005384	GO:0030026	GO:0071281	GO:0006880	GO:0071421
PH01000036G0300
PH01000036G0470	GO:0005737	GO:0005730	GO:0005634	GO:0003723	GO:0016435	GO:0016569	GO:0006355	GO:0070476	GO:0006351
PH01000036G0740	GO:0030131	GO:0030665	GO:0005794	GO:0008565	GO:0006886	GO:0016192
PH01000036G1460	GO:0005737	GO:0012505	GO:0070062	GO:0005622	GO:0005739	GO:0005096	GO:0017137	GO:0090630	GO:0006886	GO:0043087	GO:0031338
PH01000036G1590	GO:0005618	GO:0005737	GO:0007049	GO:0051301
PH01000036G1850	GO:0005634	GO:0030246	GO:0016567
PH01000036G2040
PH01000037G0130	GO:0005886	GO:0005524	GO:0004675	GO:0007166	GO:0006468
PH01000037G0340	GO:0009507	GO:0009941	GO:0031969	GO:0016021	GO:0009536
PH01000037G0430	GO:0005829	GO:0016020	GO:0005739	GO:0004045	GO:0006915	GO:2000811	GO:0010629	GO:2000210
PH01000037G0740	GO:0035578	GO:0005737	GO:0070062	GO:0005576	GO:0005739	GO:0010917	GO:0043312	GO:0035794	GO:0010940
PH01000038G0030
PH01000038G0510	GO:0005634	GO:0003714	GO:1903507	GO:0031347	GO:2000022	GO:0006355	GO:0009611	GO:0006351
PH01000038G0590
PH01000038G0780	GO:0015935	GO:0003735	GO:0006412
PH01000038G0930
PH01000038G1600	GO:0048046	GO:0009505	GO:0004190	GO:0030163	GO:0006508	GO:0043067	GO:0009627
PH01000038G1750	GO:0005829	GO:0005654	GO:0004857	GO:0042393	GO:0042826	GO:0055082	GO:0032869	GO:0006006	GO:0001701	GO:0035264	GO:0045717	GO:0000122	GO:0043687	GO:0016567	GO:0008361
PH01000038G1840
PH01000038G1850	GO:0005789	GO:0000139	GO:0016021	GO:0005886	GO:0015031	GO:0016192
PH01000038G2180
PH01000039G0930	GO:0000785	GO:0000781	GO:0005730	GO:0000786	GO:0005634	GO:0003691	GO:0042803	GO:0043047	GO:0006334	GO:0006355	GO:0006351
PH01000039G1670
PH01000040G0020	GO:0005576	GO:0016788	GO:0016042
PH01000040G0160	GO:0009269
PH01000040G0280	GO:0016021	GO:0005747	GO:0005739	GO:0005774
PH01000040G0590
PH01000040G0970	GO:0009507	GO:0009941	GO:0009707	GO:0005829	GO:0016021	GO:0016020	GO:0009536	GO:0051087	GO:0004930	GO:0005525	GO:0003924	GO:0046872	GO:0043024	GO:0004888	GO:0045037	GO:0045036
PH01000040G1100	GO:0005730	GO:0004521	GO:0000479
PH01000040G1240	GO:0016491
PH01000040G1880	GO:0009507	GO:0005737	GO:0005730	GO:0005524	GO:0004004	GO:0003723	GO:0008270	GO:0042254	GO:0010501
PH01000040G2040	GO:0071013	GO:0016607	GO:0071011	GO:0070274	GO:0005686	GO:0003677	GO:0046872	GO:0003723	GO:0006406	GO:0000398
PH01000041G0180	GO:0071013	GO:0000243	GO:0005737	GO:0005829	GO:0034709	GO:0005634	GO:0034715	GO:0071011	GO:0071010	GO:0034719	GO:0097526	GO:0005685	GO:0005689	GO:0005686	GO:0005687	GO:0005682	GO:0003723
PH01000041G0200	GO:0033116	GO:0005525	GO:0003924	GO:0015031
PH01000041G0270	GO:0005623	GO:0016021	GO:0008199	GO:0020037	GO:0004497	GO:0016705	GO:0016132	GO:0010268	GO:0006879	GO:0006826	GO:0007275	GO:0009647	GO:0016125
PH01000041G1260	GO:0005576	GO:0020037	GO:0046872	GO:0004601	GO:0009044	GO:0042744	GO:0006979
PH01000041G1710	GO:0005950	GO:0009507	GO:0004049	GO:0006541	GO:0000162
PH01000041G1920	GO:0016021
PH01000041G1980	GO:0016021
PH01000041G2170	GO:0005634	GO:0003677	GO:0003700	GO:0006351
PH01000041G2180	GO:0009507	GO:0005759	GO:0005739	GO:0061799	GO:0006777
PH01000041G2190	GO:0000324	GO:0000329	GO:0016021	GO:0015186	GO:0015188	GO:0005302	GO:0003333	GO:0006865	GO:0015824	GO:0007034
PH01000041G2290
PH01000041G2300	GO:0009507	GO:0009534	GO:0009543	GO:0009579	GO:0031977	GO:0008233	GO:0004252	GO:0010206	GO:0006508
PH01000042G0620	GO:0019901	GO:0007049	GO:0051301	GO:0000079
PH01000042G1220	GO:0005634	GO:0043565	GO:0003700	GO:0006351
PH01000042G1610	GO:0005634	GO:0043565	GO:0003700	GO:0000989	GO:0008270	GO:0009640	GO:0006355	GO:0009641	GO:0006351
PH01000042G2010
PH01000042G2020	GO:0005871	GO:0005874	GO:0005524	GO:0016887	GO:0008017	GO:0003777	GO:0007018
PH01000042G2200	GO:0005737	GO:0005634	GO:0051879	GO:0070678	GO:0051131
PH01000042G2250	GO:0000326	GO:0004197	GO:0045735	GO:1990019	GO:0051603	GO:0006624
PH01000042G2280
PH01000043G0070	GO:0005777	GO:0009658
PH01000043G0300	GO:0035091
PH01000043G0550
PH01000043G1290	GO:0005634	GO:1990841	GO:0043565	GO:0003700	GO:0006952	GO:0009740	GO:0009685	GO:0009938	GO:0031347	GO:0009737	GO:0009617	GO:0010200	GO:0009723	GO:0009739	GO:0009753	GO:0009751	GO:0009611
PH01000043G1410	GO:0005739	GO:0005524	GO:0016485	GO:0009408
PH01000043G1800
PH01000043G1850	GO:0016021	GO:0005774	GO:0009678	GO:0004427	GO:0046872	GO:0015992
PH01000043G2100	GO:0005634	GO:0000981	GO:0043565	GO:0001135	GO:0003700	GO:0044212	GO:0009738	GO:0030154	GO:0042742	GO:0050832	GO:2000022	GO:2000031	GO:0006357	GO:0009737	GO:0009733	GO:0046686	GO:0010200
PH01000043G2130	GO:0045551	GO:0052747	GO:0008270	GO:0009809
PH01000044G0230	GO:0005737	GO:0005654	GO:0008536	GO:0006886
PH01000044G0590	GO:0005829	GO:0005794	GO:0016607	GO:0005634	GO:0046872	GO:0035515	GO:0016706	GO:0003723	GO:0030154	GO:0006406	GO:0006397	GO:0035553	GO:0001666	GO:0007283
PH01000044G0620
PH01000044G1400	GO:0005576	GO:0004190
PH01000044G1470	GO:0030015	GO:0005634	GO:0000932	GO:0008408	GO:0046872	GO:0004535	GO:0003723	GO:0042742	GO:0043928	GO:0017148	GO:0000289	GO:0006355	GO:0006351
PH01000044G1500	GO:0009360	GO:0005663	GO:0005634	GO:0005524	GO:0003677	GO:0003887	GO:0006281	GO:0006261
PH01000044G1620	GO:0005783	GO:0005789	GO:0016021	GO:0009506	GO:0009511	GO:0008565	GO:0016757	GO:0034613	GO:0009908	GO:0048574	GO:0009911	GO:0010228
PH01000044G1710	GO:0048046	GO:0009507	GO:0009570	GO:0005737	GO:0009506	GO:0005524	GO:0050203	GO:0050832	GO:0033611	GO:0010030	GO:0046686	GO:0009735	GO:0010214
PH01000044G1890	GO:0004298
PH01000044G2020	GO:0070062	GO:0016021	GO:0005765	GO:0004871	GO:0043123	GO:0006810
PH01000044G2060	GO:0005737	GO:0004038	GO:0050897	GO:0008270	GO:0000256	GO:0006145
PH01000045G0170	GO:0009507	GO:0009570	GO:0030785	GO:0016279	GO:0018026	GO:0018023
PH01000045G0230	GO:0005634	GO:0003677	GO:0003700	GO:0006351
PH01000045G0890
PH01000045G1190	GO:0005739	GO:0005524	GO:0031072	GO:0046872	GO:0051082	GO:0051085	GO:0009558	GO:0009553	GO:0000740	GO:0010197	GO:0009408	GO:0010198
PH01000045G1230
PH01000045G1480	GO:0000062	GO:0008289	GO:0006810
PH01000045G1550	GO:0005524	GO:0046316	GO:0046177
PH01000045G2100
PH01000045G2120
PH01000045G2140	GO:0005761	GO:0003735	GO:0006412
PH01000046G0010
PH01000046G0060	GO:0005737	GO:0005730	GO:0001671	GO:0001106	GO:0051082	GO:0097201	GO:0006457
PH01000046G0220	GO:0005634	GO:0003677	GO:0009734	GO:0006355	GO:0006351
PH01000046G0310	GO:0005737	GO:0005634	GO:0051537	GO:0009055	GO:0046872	GO:0015035	GO:0045454
PH01000046G0590	GO:0005829	GO:0005739	GO:0008442	GO:0051287	GO:0004616	GO:0006574
PH01000046G0600
PH01000046G0840	GO:0009535	GO:0016021	GO:0009522	GO:0009523	GO:0016168	GO:0046872	GO:0009765	GO:0018298
PH01000046G1280	GO:0000790	GO:0005634	GO:0046982	GO:0042803	GO:0001658	GO:0048754	GO:0044770	GO:0051301	GO:1904976	GO:0072719	GO:0006974	GO:0072711	GO:0007623	GO:0030324	GO:0002009	GO:0000122	GO:0045892
PH01000046G1380
PH01000046G1780	GO:0046872	GO:0004722
PH01000047G0400	GO:0005737	GO:0009617	GO:0009644	GO:0009414
PH01000047G0470	GO:0005576	GO:0005794	GO:0007275	GO:0048868
PH01000047G0560	GO:0048046	GO:0009507	GO:0009570	GO:0009579	GO:0005507	GO:0042742
PH01000047G0740	GO:0005634	GO:0061630	GO:0008270	GO:0007275	GO:0006511
PH01000047G0840	GO:0009507	GO:0016021	GO:0005741	GO:0005739	GO:0005778	GO:0005777	GO:0000266	GO:0007005	GO:0016559
PH01000047G1100	GO:0005773	GO:0004561	GO:0009793	GO:0008152	GO:0051781
PH01000047G1180	GO:0032432	GO:0005737	GO:0051015	GO:0051017	GO:0051693	GO:0007015	GO:0051014	GO:0009734	GO:0016049	GO:0009630	GO:2000012
PH01000047G1190	GO:0032432	GO:0005737	GO:0051015	GO:0051017	GO:0051693	GO:0007015	GO:0051014	GO:0009734	GO:0016049	GO:0009630	GO:2000012
PH01000047G1210
PH01000047G1520	GO:0005829	GO:0004602	GO:0006979
PH01000048G0100	GO:0030673	GO:0016323	GO:0005856	GO:0005829	GO:0031430	GO:0005634	GO:0005886	GO:0045211	GO:0042383	GO:0016529	GO:0014731	GO:0030018	GO:0051117	GO:0008093	GO:0019899	GO:0030507	GO:0005200
PH01000048G0110	GO:0016021	GO:0005886
PH01000048G0350	GO:0005737	GO:0016021	GO:0005654	GO:0005886	GO:0005524	GO:0004672	GO:0004675	GO:0007166	GO:0051607	GO:0040015	GO:0046777	GO:0034504	GO:0006468	GO:0016032
PH01000048G0370	GO:0005737	GO:0016021	GO:0005654	GO:0005886	GO:0005524	GO:0004672	GO:0004675	GO:0007166	GO:0051607	GO:0040015	GO:0046777	GO:0034504	GO:0006468	GO:0016032
PH01000048G0640	GO:0005634	GO:0016787	GO:0009691
PH01000048G0660	GO:0005634	GO:0016787	GO:0009691
PH01000048G0790	GO:0016021	GO:0005886	GO:0005524	GO:0016301	GO:0004674	GO:0004675	GO:0030154	GO:0007166	GO:0042335	GO:1905393	GO:0046777	GO:0010068
PH01000048G1100	GO:0033180	GO:0005524	GO:0016820	GO:0015991	GO:0046034
PH01000048G1370	GO:0005737	GO:0005634	GO:0006334
PH01000049G0360	GO:0009055	GO:0046872	GO:0055114
PH01000049G0580	GO:0031966	GO:0005747	GO:0005739	GO:0045271	GO:0004089	GO:0046872	GO:0009853	GO:0070207
PH01000049G1410	GO:0009507	GO:0009543	GO:0009535	GO:0009579	GO:0005528	GO:0003755	GO:0061077	GO:0006810
PH01000049G1650	GO:0005634	GO:0003677	GO:0043565	GO:0003700	GO:0071472	GO:0009736	GO:0009873	GO:0045595	GO:0009409	GO:0009416	GO:0006970	GO:0009651	GO:0009414	GO:0009611	GO:0006351
PH01000049G1950	GO:0005509	GO:0005544	GO:0009409	GO:0009408	GO:0009651	GO:0009414
PH01000049G2050	GO:0005737	GO:0000932	GO:0000175	GO:0046872	GO:0003723	GO:0000291	GO:0034427
PH01000050G0170	GO:0005634	GO:0003677	GO:0046872	GO:0006355	GO:0006351
PH01000050G0440	GO:0005789	GO:0004343	GO:0006045	GO:0048364	GO:0006048
PH01000050G0500	GO:0005634	GO:0001046	GO:0046983	GO:0003700	GO:0001228	GO:0048573	GO:0006355	GO:0006366
PH01000050G0570
PH01000050G0740	GO:0003677	GO:0008270
PH01000050G0820	GO:0005634
PH01000050G1200	GO:0005737	GO:0005524	GO:0051082	GO:0006457	GO:0006950
PH01000050G1280
PH01000051G0410	GO:0005829	GO:0003677	GO:0046872	GO:0003730	GO:0061158
PH01000051G0800	GO:0005737	GO:0005634	GO:0005524	GO:0004707	GO:0010468
PH01000051G1080	GO:0016021	GO:0005886	GO:0005524	GO:0005516	GO:0030246	GO:0004674	GO:0006468	GO:0048544
PH01000051G1770
PH01000051G1910	GO:0042802	GO:0050275	GO:0008152
PH01000052G0130	GO:0009734	GO:0040008
PH01000052G0250	GO:0016021	GO:0005622	GO:0005886	GO:0005509	GO:0016174	GO:0004601	GO:0009738	GO:0033500	GO:0052542	GO:0009873	GO:0050665	GO:0043069	GO:0007231	GO:0010119	GO:0002679	GO:0009723
PH01000052G0510	GO:0001650	GO:0000784	GO:0005654	GO:0035312	GO:0003684	GO:0007049	GO:0051301	GO:0006303	GO:0036297	GO:0031848
PH01000052G0690	GO:0032580	GO:0016021
PH01000052G0950	GO:0004029	GO:0006081
PH01000052G1030	GO:0016021	GO:0005375
PH01000052G1210	GO:0005783	GO:0033772	GO:0020037	GO:0005506	GO:0009718
PH01000052G1300	GO:0005789	GO:0016021	GO:0016020	GO:0016711	GO:0020037	GO:0005506	GO:0009813	GO:0009733	GO:0044550
PH01000052G1460
PH01000053G0400	GO:0005829	GO:0097367	GO:0004360	GO:1990830	GO:0006112	GO:0006002	GO:0006541	GO:0006487	GO:0006048	GO:0006047
PH01000053G1030
PH01000053G1060	GO:0005768	GO:0005794	GO:0005525	GO:0016004	GO:0015031	GO:0007264	GO:0016192
PH01000053G1380	GO:0005737	GO:0046872
PH01000053G2090	GO:0043231	GO:0004519	GO:0003723	GO:0009451
PH01000054G0290	GO:0005634	GO:0043565	GO:0003700	GO:0006351
PH01000054G0380	GO:0048046	GO:0005507	GO:0052716	GO:0016722	GO:0046274
PH01000054G0810	GO:0031225	GO:0046658	GO:0009897	GO:0005886	GO:0030247	GO:0007155	GO:0010192	GO:0048354	GO:0009825	GO:0009651
PH01000054G1240	GO:0043231	GO:0005739	GO:0004519	GO:0003723	GO:0009451
PH01000054G1270	GO:0005634	GO:0046872	GO:0003676	GO:0003700	GO:0045926	GO:0006355	GO:0010200	GO:0006979	GO:0006351
PH01000054G1690	GO:0016021	GO:0005774	GO:0008324
PH01000054G1900	GO:0005783	GO:0005794	GO:0005886	GO:0009506	GO:0003846	GO:0090430	GO:0016787	GO:0004622	GO:0009809	GO:0006629	GO:0046686	GO:0042542	GO:0006979	GO:0010043
PH01000054G2270	GO:0005634
PH01000055G0990	GO:0071013	GO:0005737	GO:1990726	GO:0097526	GO:0005689	GO:0071004	GO:0005688	GO:0003723	GO:0000398	GO:0000956	GO:0006396
PH01000055G1560	GO:0005578	GO:0046556	GO:0009044	GO:0045493
PH01000055G1880	GO:0016021	GO:0005886	GO:0005524	GO:0042626	GO:0010329	GO:0010541	GO:0043481	GO:0009926	GO:0060918	GO:0009734	GO:0010540	GO:0090691	GO:0048527	GO:0009640	GO:0009958	GO:0008361	GO:0009733
PH01000056G0380	GO:0016021
PH01000056G0400	GO:0033907	GO:0004565	GO:0008422	GO:0047701	GO:0004567	GO:0080079	GO:0004338	GO:0102483	GO:0005975	GO:1901657
PH01000056G0490
PH01000056G0500	GO:0030659	GO:0000139	GO:0016021	GO:0046872	GO:0004222	GO:0008168	GO:0042803	GO:0007420	GO:0010002	GO:0009790	GO:0007507	GO:0016486	GO:0008277	GO:0042310
PH01000056G0780	GO:0009507	GO:0005737	GO:0051538	GO:0016041	GO:0015930	GO:0046872	GO:0019676	GO:0006537	GO:0097054
PH01000056G0810	GO:0009507	GO:0005737	GO:0051538	GO:0016041	GO:0015930	GO:0046872	GO:0019676	GO:0006537	GO:0097054
PH01000056G0910	GO:0000793	GO:0000779	GO:0000796	GO:0000797	GO:0005737	GO:0005829	GO:0016020	GO:0000799	GO:0005654	GO:0005634	GO:0003682	GO:0042393	GO:0051301	GO:0051304	GO:0010032	GO:0007076
PH01000056G0980	GO:0016567
PH01000056G1560
PH01000056G1640	GO:0005737	GO:0005634	GO:0003723	GO:0006397	GO:0048026
PH01000056G1660	GO:0005737	GO:0030529	GO:0003729	GO:0009908	GO:0006402	GO:0048573	GO:2000028
PH01000056G1780
PH01000057G0130
PH01000057G0430	GO:0016021	GO:0046872	GO:0004722
PH01000057G0450	GO:0046872	GO:0004722
PH01000057G0800	GO:0005634	GO:0005524	GO:0035299	GO:0046872	GO:0032958	GO:0052746
PH01000057G1540
PH01000057G1660	GO:0009507	GO:0009570	GO:0009534	GO:0010287	GO:0009579
PH01000057G1750	GO:0005737	GO:0005871	GO:0005874	GO:0005524	GO:0016887	GO:0005516	GO:0008017	GO:0003777	GO:0016491	GO:0007018
PH01000057G1760	GO:0005737	GO:0005871	GO:0005874	GO:0005524	GO:0016887	GO:0005516	GO:0008017	GO:0003777	GO:0016491	GO:0007018
PH01000057G1930	GO:0005737	GO:0046914	GO:0046916	GO:0030001
PH01000057G1950	GO:0005524	GO:0016740	GO:0016567
PH01000057G2080
PH01000058G0070	GO:0005829
PH01000058G1140	GO:0005576	GO:0003993	GO:0009395
PH01000058G1180	GO:0005509
PH01000058G1310	GO:0005634	GO:0004842
PH01000058G1350	GO:0016021	GO:0005524	GO:0004672
PH01000058G1400	GO:0016021	GO:0005524	GO:0004672
PH01000058G1430	GO:0009507	GO:0009941	GO:0009706	GO:0016021	GO:0005739	GO:0009536	GO:0007275
PH01000058G1580	GO:0016021	GO:0031965	GO:0005730
PH01000058G1870	GO:0005789	GO:0005774	GO:0005509	GO:0004609	GO:0006646
PH01000058G1990
PH01000058G2220	GO:0016021	GO:0005886	GO:0005524	GO:0005516	GO:0030246	GO:0004674	GO:0006468	GO:0048544
PH01000059G0340	GO:0005634	GO:0043565	GO:0003700	GO:0044212	GO:1990110	GO:0071555	GO:0007275	GO:1901348	GO:0006355	GO:0010200	GO:0006351	GO:0048759
PH01000059G0730	GO:0005737	GO:0005634	GO:0005524	GO:0004707	GO:0010468
PH01000059G1620
PH01000059G1690	GO:0005737	GO:0016020	GO:0005634	GO:0005524	GO:0005509	GO:0010857	GO:0009931	GO:0005516	GO:0004683	GO:0009738	GO:0035556	GO:0018105	GO:0046777
PH01000059G1720	GO:0005794	GO:0016021	GO:0005774	GO:0005773	GO:0005355	GO:0005351	GO:0046323	GO:0035428
PH01000059G1970	GO:0005576
PH01000059G2150	GO:0048046	GO:0009507	GO:0009570	GO:0005737	GO:0005829	GO:0005886	GO:0009506	GO:0009579	GO:0005773	GO:0005507	GO:0043295	GO:0004602	GO:0004364	GO:0006952	GO:0042742	GO:0006749	GO:0046686
PH01000059G2190	GO:0005634	GO:0003677	GO:0046983	GO:0003700	GO:0045487	GO:0007275	GO:0010371	GO:0006351
PH01000060G0430	GO:0009507	GO:0004807	GO:0006096	GO:0019253
PH01000060G0610	GO:0005886	GO:0005524	GO:0004675	GO:0007166	GO:0006952	GO:0006468
PH01000060G0730	GO:0005576	GO:0003993	GO:0046872
PH01000060G1570
PH01000060G1680	GO:0005576	GO:0008810	GO:0071555	GO:0030245
PH01000061G0100	GO:0005737	GO:0005634	GO:0019774	GO:0004298	GO:0043161
PH01000061G0380
PH01000061G0540	GO:0005775	GO:0003993	GO:0046872	GO:0050189	GO:0004721
PH01000061G0670	GO:0030659	GO:0005768	GO:0005794	GO:0000139	GO:0016021	GO:0005802	GO:0000035	GO:0019706	GO:0009932
PH01000061G0950	GO:0005669	GO:0004402	GO:0001129	GO:0043565	GO:0017025	GO:0045944
PH01000061G1050
PH01000061G1390	GO:0016021	GO:0005886	GO:0005524	GO:0004675	GO:0007166	GO:0006468
PH01000061G1490	GO:0005634	GO:0003677	GO:0003700	GO:0009736	GO:0000160	GO:0006351
PH01000062G0470	GO:0016021	GO:0005886	GO:0005524	GO:0005516	GO:0030246	GO:0004674	GO:0006468	GO:0048544
PH01000062G0590	GO:0009507	GO:0005783	GO:0005788	GO:0005794	GO:0005774	GO:0005524
PH01000062G0610	GO:0043231	GO:0005739	GO:0004519	GO:0003723	GO:0009451
PH01000062G0690
PH01000062G1110	GO:0005634	GO:0000977	GO:0003700	GO:0001228	GO:0006355
PH01000062G1200	GO:0009707	GO:0031359
PH01000062G1450
PH01000062G1980	GO:0005938	GO:0005874	GO:0005634	GO:0009524	GO:0005819	GO:0008017	GO:0046983	GO:0043622	GO:0000910
PH01000063G0640	GO:0005634
PH01000063G0820	GO:0005634	GO:0003700	GO:0008270	GO:0006355
PH01000063G1180
PH01000063G1190	GO:0016021	GO:0005886	GO:0005524	GO:0008061	GO:0043621	GO:0004675	GO:0007166	GO:0006952	GO:0006468	GO:0010200
PH01000063G1300	GO:0008422	GO:0102483	GO:0005975	GO:1901657
PH01000063G1450	GO:0009507	GO:0003677	GO:0000724
PH01000063G1480
PH01000063G1550	GO:0009707	GO:0005737	GO:0005634	GO:0030941	GO:0051861
PH01000063G1710	GO:0005737	GO:0005634	GO:0005886	GO:0005524	GO:0005509	GO:0009931	GO:0005516	GO:0004683	GO:0009738	GO:0035556	GO:0018105	GO:0046777
PH01000063G1950	GO:0005829	GO:0022626	GO:0005634	GO:0000502	GO:0019774	GO:0004298	GO:0051603	GO:0046686	GO:0009651
PH01000063G1970
PH01000064G0590	GO:0005829	GO:0005768	GO:0005794	GO:0000139	GO:0016020	GO:0005886	GO:0009506	GO:0005802	GO:0005774	GO:0005525	GO:0003924	GO:0006891	GO:0015031	GO:0042147	GO:0006890
PH01000064G1550
PH01000064G1730	GO:0005634	GO:0000981	GO:0043565	GO:0001135	GO:0003700	GO:0044212	GO:0030154	GO:0009626	GO:0006357	GO:0009733	GO:0009617	GO:0009723	GO:0009739	GO:0001666	GO:0009753	GO:0009751	GO:0006351
PH01000064G1830	GO:0048046	GO:0009507	GO:0009941	GO:0009570	GO:0016020	GO:0005739	GO:0009536	GO:0009532	GO:0010319	GO:0005774	GO:0030060	GO:0008746	GO:0005975	GO:0009793	GO:0006108	GO:0009409	GO:0009735
PH01000064G1860	GO:0000139	GO:0016021	GO:0016757	GO:0071555
PH01000064G2100	GO:0031225	GO:0046658	GO:0005886	GO:0042973	GO:0004553	GO:0030247	GO:0005975	GO:0006952
PH01000064G2160	GO:0005737	GO:0005634
PH01000065G0330	GO:0009507	GO:0009941	GO:0009570	GO:0045174	GO:0004364	GO:0006749	GO:0010731	GO:0009735
PH01000065G0880	GO:0005737	GO:0005829	GO:0051082	GO:0032502	GO:0009880	GO:0010286	GO:0010450	GO:0009965	GO:0009555	GO:0006457	GO:0009735	GO:0009408	GO:0048833	GO:0048448
PH01000065G1160	GO:0009501	GO:0009507	GO:0033201	GO:0004373	GO:0009011	GO:0019252
PH01000066G0340	GO:0016021	GO:0005886	GO:0005524	GO:0004674
PH01000066G0670	GO:0005789	GO:0016021	GO:0034975
PH01000066G1270
PH01000066G1880	GO:0005634	GO:0046872	GO:0003676	GO:0006355	GO:0006351
PH01000066G1950	GO:0052689
PH01000067G0250	GO:0016021	GO:0005886	GO:0031176	GO:0045493
PH01000067G1560	GO:0005737	GO:0031965	GO:0005886	GO:0009506	GO:0046870	GO:0005507	GO:0032791	GO:0046916	GO:0010286	GO:0030001
PH01000067G1590	GO:0000139	GO:0016021	GO:0009055	GO:0043295	GO:0020037	GO:0016829	GO:0050220	GO:0015035	GO:0045454	GO:0001516
PH01000068G0070	GO:0005789	GO:0016021	GO:0005634	GO:0003677	GO:0003700	GO:0034976	GO:0006986	GO:0006351
PH01000068G0090	GO:0052689	GO:0009056	GO:0009860
PH01000068G0110	GO:0052689	GO:0009056	GO:0009860
PH01000068G0120	GO:0052689	GO:0009056	GO:0009860
PH01000068G0230
PH01000068G0590	GO:0005874	GO:0005524	GO:0008017	GO:0003777	GO:0007018
PH01000068G0890	GO:0031429	GO:0005829	GO:0005730	GO:0009506	GO:0009982	GO:0003723	GO:0000495	GO:1990481	GO:0031118	GO:0031120
PH01000068G0940
PH01000068G1000	GO:0005634	GO:0000981	GO:0043565	GO:0001135	GO:0044212	GO:0030154	GO:0006357	GO:0006351
PH01000068G1090	GO:0005886	GO:0005774	GO:0005525	GO:0003924	GO:0015031
PH01000068G1150	GO:0005737	GO:0005634
PH01000068G1210	GO:0005829	GO:0016607	GO:0005681	GO:0003729	GO:0000398	GO:0008380
PH01000068G1310	GO:0009507	GO:0030529	GO:0003723	GO:0006397
PH01000068G1330
PH01000068G1340	GO:0005829	GO:0005634	GO:0003755	GO:0003723	GO:0008270	GO:0006457	GO:1901407
PH01000068G1380	GO:0046872	GO:0061630	GO:0043161	GO:0000209	GO:0042787
PH01000068G1470	GO:0005634	GO:0000981	GO:0043565	GO:0001135	GO:0003700	GO:0044212	GO:0030154	GO:0009626	GO:0006357	GO:0009733	GO:0009617	GO:0009723	GO:0009739	GO:0001666	GO:0009753	GO:0009751	GO:0006351
PH01000068G1660	GO:0005829	GO:0019003	GO:0005525	GO:0003924
PH01000068G1680	GO:0009501	GO:0009507	GO:0004134	GO:0102500	GO:0006006	GO:0000025	GO:0005983
PH01000068G1830	GO:0005829	GO:0016021	GO:0005886	GO:0005524	GO:0004672
PH01000068G1920	GO:0005737	GO:0046914	GO:0046916	GO:0030001
PH01000069G0020	GO:0005634	GO:0003677	GO:0006310	GO:0006281	GO:0006260
PH01000069G0060	GO:0005886	GO:0005524	GO:0004675	GO:0007166	GO:0006468
PH01000069G0340	GO:0016021	GO:0005886	GO:0005524	GO:0001653	GO:0004674	GO:0004888	GO:0045851	GO:0009826
PH01000069G0690	GO:0005576	GO:0071456
PH01000069G0890	GO:0005794	GO:0000139	GO:0016021	GO:0009834	GO:0045492
PH01000069G1060	GO:0005737	GO:0005768	GO:0005794	GO:0000139	GO:0016021	GO:0009505	GO:0005802	GO:0005774	GO:0008757	GO:0032259
PH01000069G1120
PH01000069G1630	GO:0005509	GO:0010091
PH01000069G1660	GO:0008422	GO:0102483	GO:0005975	GO:1901657
PH01000069G1790	GO:0003824	GO:0010286	GO:0010608	GO:0009408
PH01000070G0050	GO:0005789	GO:0016021	GO:0009734	GO:0055085
PH01000070G0070	GO:0005739	GO:0005524	GO:0051082	GO:0006457
PH01000070G0230	GO:0005737	GO:0016621	GO:0050662	GO:0006952	GO:0009809
PH01000070G0250	GO:0005829	GO:0016621	GO:0050662	GO:0007623	GO:0009809	GO:0009409
PH01000070G0530
PH01000070G0710	GO:0005789	GO:0016021	GO:0005634	GO:0003677	GO:0003700	GO:0070301	GO:0006351
PH01000070G0770	GO:0048046	GO:0005794	GO:0030247	GO:0016998	GO:0030244	GO:0006032	GO:0009873	GO:0009825	GO:0010337	GO:0009735	GO:0009408	GO:0010167	GO:0009651	GO:0009414	GO:0010053
PH01000070G1180	GO:0016021	GO:0005743	GO:0022857	GO:0006839
PH01000070G1710	GO:0005737	GO:0005768	GO:0005794	GO:0000139	GO:0016021	GO:0005802	GO:0016757
PH01000070G2100	GO:0052659	GO:0052658	GO:0004445	GO:0046872	GO:0046856	GO:0009846
PH01000070G2140
PH01000071G0380	GO:0005737	GO:0005874
PH01000071G0470
PH01000071G1670	GO:0016021	GO:0005886	GO:0005524	GO:0005516	GO:0030246	GO:0004674	GO:0006468	GO:0048544
PH01000072G0300	GO:0009941	GO:0005524	GO:0016887	GO:0005215
PH01000072G0420
PH01000072G0800	GO:0005747	GO:0005739	GO:0051537	GO:0008137	GO:0008270	GO:0006120	GO:0006979
PH01000072G0870	GO:0005783	GO:0005789	GO:0016021	GO:0004559	GO:0005509	GO:0004571	GO:0006491	GO:0006486	GO:0030433
PH01000072G1090	GO:0005615	GO:0019139	GO:0050660	GO:0016614	GO:0009690
PH01000073G0040	GO:0048046	GO:0009505	GO:0004560	GO:0016788	GO:0008152
PH01000073G0360
PH01000073G1930	GO:0005576	GO:0005509	GO:0004623	GO:0050482	GO:0016042	GO:0006644
PH01000074G0790
PH01000075G0400	GO:0005737	GO:0003743	GO:0031047	GO:0048366	GO:0019827
PH01000076G0280	GO:0000139	GO:0016021	GO:0047262	GO:0071555	GO:0045489
PH01000076G1510	GO:0005739	GO:0008780	GO:0009245	GO:2001289
PH01000076G1760	GO:0005829	GO:0009001	GO:0019344	GO:0006535
PH01000076G1790	GO:0004427	GO:0046872	GO:0016791	GO:0016462	GO:0016036	GO:0051262
PH01000076G1900	GO:0009570	GO:0005524	GO:0051536	GO:0046872
PH01000076G2050	GO:0005737	GO:0005634	GO:0008134	GO:0004842	GO:0008270	GO:0006952	GO:1900425	GO:1901485	GO:0016567
PH01000077G0570
PH01000077G0650
PH01000077G0790
PH01000077G1380	GO:0005634	GO:0046983	GO:0000977	GO:0003700	GO:0045944	GO:0006351
PH01000077G1670
PH01000078G0220	GO:0005829	GO:0005794	GO:0043231	GO:0031902	GO:0016020	GO:0005771	GO:0030904	GO:0008565	GO:0006886	GO:0042147
PH01000078G0550	GO:0005886	GO:0005524	GO:0004713	GO:0004675	GO:0007166	GO:0006952
PH01000078G0570
PH01000078G0680	GO:0005829	GO:0046872	GO:0061630	GO:0004842	GO:0009738	GO:0043161	GO:0051865	GO:0000209	GO:0042787	GO:0009737	GO:0010200	GO:0009414
PH01000078G0710	GO:0005615	GO:0005764	GO:0005634	GO:0000325	GO:0005886	GO:0004197	GO:0010623	GO:0051603
PH01000078G0860
PH01000078G1720	GO:0010008	GO:0015031	GO:0007034
PH01000078G1740	GO:0010369	GO:0005720	GO:0005634	GO:0003682	GO:0010385	GO:0042393	GO:0046872	GO:0008327	GO:0010428	GO:0010429	GO:0061630	GO:0004842	GO:0051301	GO:0016569	GO:0032776	GO:0010424	GO:0010216
PH01000078G1920	GO:0005829	GO:0016021	GO:0005739	GO:1990429	GO:0005778	GO:0005777	GO:0005886	GO:0008565	GO:0005102	GO:0007031	GO:0016560	GO:0006625
PH01000079G1200	GO:0005524	GO:0016740	GO:0016567
PH01000080G0090	GO:0009055	GO:0046872	GO:0055114
PH01000080G0540	GO:0005634	GO:0019005	GO:0010011	GO:0000822	GO:0009734	GO:0016567
PH01000080G0600	GO:0016021	GO:0016020	GO:0046872	GO:0061630	GO:0004842	GO:0043562	GO:0009816	GO:0009814	GO:0043161	GO:0009737	GO:0010200
PH01000080G0770	GO:0005634	GO:0005524	GO:0003677	GO:0004386	GO:0046872	GO:0006281	GO:0006270	GO:0051321
PH01000080G1130	GO:0048046	GO:0005618	GO:0005615	GO:0005794	GO:0009505	GO:0009741
PH01000080G1160	GO:0005634	GO:0003729	GO:0010029	GO:0009737	GO:0009651	GO:0009414
PH01000080G1220
PH01000080G1300
PH01000080G1350	GO:0048046	GO:0005829	GO:0016020	GO:0005634	GO:0009579	GO:0005509	GO:0005544	GO:0015774	GO:0009409	GO:0009408	GO:0009651	GO:0009414
PH01000080G1870
PH01000081G1010	GO:0005576	GO:0004252	GO:0009567
PH01000081G1110	GO:0005829	GO:0005634	GO:0000932	GO:1990247	GO:0048598	GO:0061157	GO:1903679	GO:0043488
PH01000081G1510	GO:0016021
PH01000081G1620	GO:0005737	GO:0005886	GO:0046914	GO:0046916	GO:0030001
PH01000082G1200	GO:0005737	GO:0046914	GO:0046916	GO:0030001
PH01000082G1290	GO:0005840	GO:0019843	GO:0003735	GO:0006412
PH01000082G1720	GO:0008422	GO:0102483	GO:0005975	GO:1901657
PH01000083G0100	GO:0005743	GO:0005739	GO:0016740	GO:0009058	GO:0032981
PH01000083G0130	GO:0005634	GO:0043565	GO:0003700	GO:0071555	GO:0007275	GO:1901348	GO:0006355	GO:0006351	GO:0048759
PH01000083G0250	GO:0005634	GO:0043565	GO:0003700	GO:0030154	GO:0051301	GO:0006355	GO:0048768	GO:0006351
PH01000083G0320	GO:0005634	GO:0043565	GO:0003700	GO:0001190	GO:0032922	GO:0043966	GO:0048573	GO:0042753	GO:0010628	GO:0042752	GO:0006355	GO:0009737	GO:0009733	GO:0046686	GO:0009723	GO:0009739	GO:0009753
PH01000083G0400	GO:0016021	GO:0004650	GO:0005975
PH01000083G0620	GO:0016021	GO:0005886	GO:0022857	GO:0006810
PH01000083G1270	GO:0000139	GO:0016021	GO:0016760	GO:0071555	GO:0030244
PH01000083G1370
PH01000083G1380	GO:0048046	GO:0009507	GO:0009941	GO:0009570	GO:0022626	GO:0016020	GO:0005739	GO:0005886	GO:0010319	GO:0005524	GO:0044183	GO:0019904	GO:0051082	GO:0008219	GO:0051085	GO:0007005	GO:0042026
PH01000083G1460
PH01000083G1490	GO:0009507	GO:0046872	GO:0004784
PH01000083G1690	GO:0005737	GO:0030272	GO:0005542	GO:0030409	GO:0019556	GO:0019557	GO:0035999
PH01000083G1700	GO:0005739	GO:0005524	GO:0031072	GO:0046872	GO:0051082	GO:0051085	GO:0009558	GO:0009553	GO:0000740	GO:0010197	GO:0009408	GO:0010198
PH01000084G0300	GO:0005737	GO:0005768	GO:0005794	GO:0000139	GO:0016021	GO:0005802	GO:0016757
PH01000084G1010	GO:0046872	GO:0004722
PH01000084G1170	GO:0005634	GO:0003677	GO:0003700	GO:0006952	GO:0009873	GO:0006351
PH01000084G1760
PH01000084G1830	GO:0016021	GO:0005886	GO:0005385	GO:0071577	GO:0006829
PH01000084G1930	GO:0005618	GO:0005576	GO:0004650	GO:0071555	GO:0008152	GO:0009556	GO:0010584
PH01000085G0010	GO:0005634	GO:0003677	GO:0003700	GO:0006952	GO:0009873	GO:0009867	GO:0006351
PH01000085G1330	GO:0005739	GO:0005525	GO:0003924	GO:0004517	GO:0042254
PH01000086G0140	GO:0005634	GO:0004842
PH01000086G0760	GO:0009507	GO:0004161	GO:0004311	GO:0004337	GO:0046872	GO:0016117	GO:0045337	GO:0033384	GO:0033386
PH01000086G1180	GO:0009535	GO:0016021	GO:0016765	GO:0010189
PH01000086G1190	GO:0009535	GO:0016021	GO:0016765	GO:0010189
PH01000086G1460
PH01000086G1530
PH01000086G1590	GO:0005829	GO:0005524	GO:0004674	GO:0035556	GO:0006468
PH01000087G0040	GO:0016021	GO:0005774
PH01000087G0200	GO:0005634	GO:0046872	GO:0003700	GO:0000976	GO:0006355	GO:0006351
PH01000087G0210	GO:0005829	GO:0010008	GO:0005794	GO:0048471
PH01000087G0220
PH01000087G0750	GO:0005737	GO:0005524	GO:0031072	GO:0046872	GO:0051082	GO:0006260	GO:0006457	GO:0009408
PH01000087G0880
PH01000087G0960	GO:0005777	GO:0016874	GO:0006631
PH01000087G1000	GO:0005737	GO:0005758	GO:0051537	GO:0046872	GO:0016226
PH01000087G1160
PH01000087G1270
PH01000087G1520	GO:0005777	GO:0052895	GO:0052894	GO:0046592	GO:0052901	GO:0006598
PH01000087G1530	GO:0005777	GO:0046592	GO:0006598
PH01000087G1730	GO:0005615	GO:0005764	GO:0004197	GO:0051603
PH01000088G0990	GO:0016604	GO:0005654	GO:0005634	GO:0005524	GO:0016887	GO:0003677	GO:0004519	GO:0016301	GO:0043621	GO:0003723	GO:0016569	GO:0006952	GO:0006281	GO:0031047	GO:1902290	GO:0031935	GO:0044030
PH01000089G0510	GO:0008061	GO:0004568	GO:0016998	GO:0006032	GO:0006952	GO:0000272
PH01000089G0800	GO:0005737	GO:0000151	GO:0046872	GO:0031624	GO:0061630	GO:0004842	GO:0032436	GO:0000209	GO:0042787
PH01000089G0810
PH01000089G0980	GO:0005829	GO:0005634	GO:0001046	GO:0046983	GO:0003700	GO:0044212	GO:0001228	GO:0010119	GO:0006355	GO:0006366
PH01000089G1240	GO:0005794	GO:0000139	GO:0016021	GO:0009834	GO:0045492
PH01000089G1570	GO:0005737	GO:0005768	GO:0005794	GO:0000139	GO:0016021	GO:0019005	GO:0005802	GO:0031625	GO:0009061	GO:0043161	GO:0042787	GO:0030162
PH01000090G0090	GO:0031464	GO:0016363	GO:0000109	GO:0005634	GO:0043234	GO:0032403	GO:0004842	GO:0006974	GO:0006289	GO:0045739	GO:0043161	GO:0051865	GO:0000209	GO:0006979	GO:0009411	GO:0010165	GO:0006283
PH01000090G0210	GO:0016021	GO:0005886	GO:0015207	GO:0015208	GO:0015294	GO:0015210	GO:0098702	GO:0098710	GO:0035344	GO:0098721
PH01000090G0270	GO:0005730	GO:0005634	GO:0051539	GO:0003677	GO:0019104	GO:0003906	GO:0046872	GO:0006284	GO:0006342	GO:0050832	GO:0080111	GO:0006306	GO:0006281	GO:0031936	GO:0006351
PH01000090G0500	GO:0005829	GO:0005635	GO:0034399	GO:0044613	GO:0005487	GO:0005543	GO:0017056	GO:0051028	GO:0010930	GO:0006606	GO:0071426
PH01000090G0620	GO:0005737	GO:0006952
PH01000090G0900
PH01000090G1410
PH01000090G1620	GO:0005737	GO:0005768	GO:0005794	GO:0000139	GO:0016021	GO:0005802	GO:0016757
PH01000091G0370	GO:0032578	GO:0031225	GO:0005773	GO:0008289	GO:0008233
PH01000091G0440	GO:0005829	GO:0043234
PH01000091G0580	GO:0004805	GO:0005992
PH01000091G1160	GO:0005634	GO:0006355	GO:0048511	GO:0006351
PH01000091G1730	GO:0004197	GO:0006952	GO:0043068
PH01000092G0030	GO:0005737	GO:0005739	GO:0005634	GO:0016818	GO:0046872
PH01000092G0400	GO:0043231	GO:0004519	GO:0003723	GO:0009451
PH01000092G0430	GO:0005737	GO:0005874	GO:0008017	GO:0007010
PH01000092G1070	GO:0005794	GO:0000139	GO:0016021	GO:0047262	GO:0016757	GO:0071555	GO:0045489	GO:0000271
PH01000092G1180	GO:0005874	GO:0008017
PH01000092G1300
PH01000093G0050
PH01000093G0190	GO:0016021
PH01000093G0670	GO:0005634	GO:0003677	GO:0009734	GO:0006355	GO:0006351
PH01000093G0950	GO:0043231	GO:0004519	GO:0003723	GO:0008270	GO:0009451
PH01000093G1390	GO:0003677	GO:0046872
PH01000093G1460	GO:0005622	GO:0005524	GO:0004674	GO:0035556	GO:0018105	GO:0018107
PH01000093G1710	GO:0015031
PH01000093G1780
PH01000093G1880	GO:0005737	GO:0005768	GO:0010008	GO:0043231	GO:0016020	GO:0005886	GO:0009506	GO:0005509	GO:0005525	GO:0016787	GO:0032456	GO:0006897	GO:0042538	GO:0051260
PH01000094G1140	GO:0005576	GO:0020037	GO:0046872	GO:0004601	GO:0042744	GO:0006979
PH01000095G0040	GO:0012505	GO:0016021	GO:0005886	GO:0005524	GO:0004674	GO:0019199	GO:0010204	GO:0016045	GO:0002764	GO:0009626	GO:0010359
PH01000096G0070	GO:0080008	GO:0000118	GO:0005634	GO:0003714	GO:0016575	GO:0006357	GO:0009409	GO:0006351
PH01000096G0170	GO:0048046	GO:0005618	GO:0004252	GO:0008236	GO:1900425	GO:2000122	GO:0006508	GO:2000038	GO:0010037
PH01000096G0380	GO:0009570	GO:0004072	GO:0005524	GO:0008652	GO:0009089	GO:0009088
PH01000096G1860	GO:0031972	GO:0016020	GO:0009536	GO:0015031
PH01000097G0640	GO:0005618	GO:0005576	GO:0005794	GO:0009505	GO:0009506	GO:0004252
PH01000097G0840	GO:0009535	GO:0016021	GO:0009523	GO:0016168	GO:0022891	GO:0071486	GO:0071492	GO:0015979	GO:0009644	GO:0009611	GO:0055085
PH01000097G1770
PH01000098G0730	GO:0046872	GO:0061630	GO:0009908	GO:0043161	GO:0010228
PH01000099G0370	GO:0005829	GO:0012505	GO:0000145	GO:0070062	GO:0045335	GO:0005886	GO:0042742	GO:0050832	GO:0006887	GO:0009789	GO:0090333	GO:0009414
PH01000099G0590	GO:0009507	GO:0009536	GO:0004106	GO:0009073	GO:0046417	GO:0042742	GO:0000162
PH01000099G0950
PH01000099G1630	GO:0005672	GO:0006355	GO:0006366	GO:0006367
PH01000099G1710	GO:0004867	GO:0009611
PH01000100G0260	GO:0030665	GO:0005768	GO:0005794	GO:0000139	GO:0016021	GO:0031902	GO:0016020	GO:0005802	GO:0005509	GO:0006623
PH01000100G1590	GO:0005737	GO:0016021	GO:0005634	GO:0003677	GO:0003700	GO:0045893	GO:0009962	GO:0009644	GO:0006351
PH01000101G0070	GO:0005829	GO:0005524	GO:0004825	GO:0000049	GO:0006431	GO:0006418
PH01000101G0140	GO:0005737	GO:0016021	GO:0005741	GO:0004124	GO:0030170	GO:0016740	GO:0006535
PH01000101G0280	GO:0043231	GO:0004519	GO:0003723	GO:0009451
PH01000101G0680	GO:0016021	GO:0005886	GO:0009506	GO:0009679	GO:0005358	GO:0015145	GO:0046323	GO:0015749	GO:0009737	GO:0009651	GO:0009414
PH01000101G0710	GO:0016021	GO:0005886	GO:0009506	GO:0009679	GO:0005358	GO:0015145	GO:0046323	GO:0015749	GO:0009737	GO:0009651	GO:0009414
PH01000101G0740	GO:0005524	GO:0009408	GO:0009644	GO:0042542
PH01000101G1030	GO:0005783	GO:0005789	GO:0016021	GO:0102336	GO:0102337	GO:0102338	GO:0006633	GO:0009409	GO:0009416	GO:0009826	GO:0010025
PH01000101G1640	GO:0005737	GO:0005524	GO:0004356	GO:0006542
PH01000101G1830	GO:0005737	GO:0003825	GO:0004805	GO:0005992	GO:0070413
PH01000102G0500	GO:0005737	GO:0005768	GO:0005794	GO:0000139	GO:0016021	GO:0005802	GO:0005774	GO:0008757	GO:0032259
PH01000102G0720
PH01000102G1470	GO:0031225	GO:0046658	GO:0005886	GO:0042973	GO:0004553	GO:0030247	GO:0005975	GO:0006952
PH01000103G0240	GO:0005634	GO:0004402	GO:0006355	GO:0006351
PH01000103G0860	GO:0005789	GO:0016021	GO:0005506	GO:0031418	GO:0004656
PH01000104G0200	GO:0009507	GO:0009941	GO:0009570	GO:0005739	GO:0009536	GO:0005774	GO:0005524	GO:0042803	GO:0051082	GO:0009704	GO:0006457	GO:0045037	GO:0010157	GO:0009408	GO:0009651	GO:0009414
PH01000104G0210	GO:0005634	GO:0046983	GO:0043565	GO:0003700	GO:0040008	GO:0006355	GO:0006351
PH01000104G0620
PH01000104G0710	GO:0005576	GO:0010052	GO:0010374
PH01000104G1190	GO:0005634	GO:0043565	GO:0003700	GO:0006351
PH01000104G1630	GO:0043531	GO:0005524	GO:0006952
PH01000105G0410	GO:0005524	GO:0004674
PH01000105G0910	GO:0005634	GO:0046872	GO:0043565	GO:0003700	GO:0007275	GO:0006355
PH01000105G0940
PH01000105G1070	GO:0005737	GO:0005856	GO:0005886	GO:0009506	GO:0051015
PH01000105G1210	GO:0005524	GO:0004674
PH01000105G1490	GO:0005509
PH01000105G1640
PH01000105G1660	GO:0005634	GO:0003677	GO:0046982	GO:0042803	GO:0003700	GO:0071333	GO:0006351
PH01000106G0310	GO:0003677	GO:0046872
PH01000106G0350	GO:0005634	GO:0007165
PH01000106G0520
PH01000106G0710	GO:0005739	GO:0004519	GO:0003723	GO:0080156	GO:0006397
PH01000106G1000	GO:0016021	GO:0016020	GO:0005886	GO:0009506	GO:0090406	GO:0005524	GO:0004674
PH01000106G1040	GO:0009507	GO:0004519	GO:0003723	GO:0009451
PH01000106G1400	GO:0030659	GO:0016021	GO:0005886	GO:0019706
PH01000107G0380	GO:0009507	GO:0009543	GO:0019898	GO:0009654	GO:0009579	GO:0031977	GO:0005509	GO:0015979
PH01000107G0400	GO:0033759	GO:0046872	GO:0042742	GO:0002229	GO:0009813	GO:0009617	GO:0009620	GO:0002239	GO:0009751	GO:0046244
PH01000107G0570	GO:0005634	GO:0046983	GO:0000977	GO:0003700	GO:0030154	GO:0009908	GO:0045944	GO:0006351
PH01000107G1170	GO:0016021	GO:0005886	GO:0009506	GO:0005524	GO:0004674
PH01000107G1210	GO:0016021	GO:0005886	GO:0009506	GO:0005524	GO:0004672	GO:0004674	GO:0009741	GO:0009826
PH01000107G1480	GO:0031969	GO:0016021	GO:0016787	GO:0005506	GO:0016491	GO:0016117
PH01000107G1650	GO:0016021	GO:0005886
PH01000108G0120
PH01000108G0790
PH01000108G0820
PH01000108G1510	GO:0042644	GO:0009295	GO:0016301	GO:0009658	GO:0009662	GO:0042793
PH01000109G0100	GO:0016021
PH01000109G0570	GO:0005576	GO:0003993	GO:0046872
PH01000109G0590	GO:0005618	GO:0005829	GO:0005576	GO:0009505	GO:0009506	GO:0003993	GO:0046872	GO:0016036
PH01000109G0620
PH01000109G0760	GO:0005829	GO:0005524	GO:0033857	GO:0000829	GO:0052723	GO:0052724	GO:0000832	GO:0000828	GO:0000827	GO:0006020	GO:0032958
PH01000109G1100
PH01000109G1350	GO:0043231	GO:0016020	GO:0004519	GO:0003723	GO:0009451
PH01000109G1380	GO:0009507	GO:0005524	GO:0002238	GO:0006950
PH01000109G1480	GO:0016021	GO:0005886	GO:0005524	GO:0005516	GO:0030246	GO:0004672	GO:0004674	GO:0031625	GO:0071446	GO:0009816	GO:0046777	GO:0048544
PH01000110G0250	GO:0005829	GO:0005634	GO:0016491
PH01000110G0980	GO:0016787	GO:0006952	GO:0016042
PH01000110G1100	GO:0005794
PH01000110G1240	GO:0015030	GO:0005737	GO:0005730	GO:0005524	GO:0005525	GO:0046982	GO:0003723	GO:0001042	GO:0007049	GO:0000278	GO:0014032	GO:0014029	GO:0007000	GO:0006417	GO:0006364
PH01000110G1560	GO:0005874	GO:0005524	GO:0008017	GO:0003777	GO:0007018
PH01000111G0040	GO:0005634	GO:0051059	GO:0016279	GO:0032088	GO:0018026	GO:0050727
PH01000111G0580	GO:0005769	GO:0016021	GO:0016020	GO:0005886	GO:0015095	GO:0015693
PH01000111G0760	GO:0005737	GO:0005768	GO:0005794	GO:0000139	GO:0016021	GO:0005802	GO:0008757	GO:0032259
PH01000112G0030	GO:0009507	GO:0005739	GO:0004519	GO:0003723	GO:0009451
PH01000112G0050	GO:0005634	GO:0003677	GO:0006355	GO:0006351
PH01000112G0160	GO:0005737	GO:0000776	GO:0005874	GO:0000922	GO:0051010	GO:0030951	GO:0046785	GO:0007051
PH01000112G0630	GO:0016021	GO:0016020	GO:0005886	GO:0005524	GO:0004674
PH01000112G0960	GO:0005524	GO:0004672
PH01000112G0980	GO:0005813	GO:0005524	GO:0004672
PH01000112G1050	GO:0020037	GO:0005506	GO:0016710
PH01000112G1290	GO:0005634	GO:0043565	GO:0003700	GO:0044212	GO:0009738	GO:0006355	GO:0006351
PH01000113G0020
PH01000113G0170	GO:0005737	GO:0005768	GO:0005794	GO:0000139	GO:0016021	GO:0005802	GO:0016757
PH01000113G0300	GO:0005634	GO:0046872	GO:0043565	GO:0003700	GO:0009908	GO:0006355	GO:0006351
PH01000113G0380
PH01000113G0400
PH01000113G0550	GO:0005634	GO:0043565	GO:0003700	GO:0006351
PH01000113G1090
PH01000113G1210	GO:0010494	GO:0005634	GO:0003729	GO:0008143	GO:0034605	GO:0006397
PH01000113G1580	GO:0005673	GO:0003677	GO:0006355	GO:0006367
PH01000113G1740
PH01000114G0030
PH01000114G0180
PH01000114G0400	GO:0005886	GO:0090002	GO:0046854
PH01000115G0040	GO:0005634	GO:0003714	GO:1903507	GO:0031347	GO:2000022	GO:0006355	GO:0009611	GO:0006351
PH01000115G0180
PH01000115G0290	GO:0005774	GO:0042578	GO:0036092	GO:0007033
PH01000115G0490	GO:0005634	GO:0005886	GO:0043565	GO:0003700	GO:0070483	GO:0009873	GO:0001666	GO:0006351
PH01000115G0530
PH01000115G0630	GO:0016021	GO:0005524	GO:0004675	GO:0007166	GO:0006468
PH01000115G1340	GO:0009507	GO:0005507	GO:0070207	GO:0010038
PH01000115G1470	GO:0005634	GO:0019005	GO:0010011	GO:0000822	GO:0009734	GO:0016567
PH01000115G1590
PH01000116G0770	GO:0009793	GO:0098755	GO:0010029	GO:0009845
PH01000117G0070	GO:0016021	GO:0005886	GO:0005775	GO:0005524	GO:0016301	GO:0004674	GO:0009877	GO:0046777	GO:0009609
PH01000117G0090	GO:0016021	GO:0005886
PH01000117G0310	GO:0005634	GO:0003677	GO:0046983	GO:0003700	GO:0009739	GO:0006351
PH01000117G0360	GO:0008422	GO:0102483	GO:0005975	GO:1901657
PH01000117G0410	GO:0005634	GO:0003700	GO:0008270	GO:0006355
PH01000117G0690	GO:0005886	GO:0005524	GO:0004672	GO:0004674	GO:0004675	GO:0007166	GO:0006952	GO:0042742	GO:0009816	GO:0045087	GO:0002221	GO:0046777
PH01000117G1390	GO:0005634	GO:0003677	GO:0046872	GO:0006355	GO:0006351
PH01000118G0190	GO:0005829	GO:0005634	GO:0003729	GO:0003743	GO:0000184	GO:1900151	GO:0060211	GO:0006446	GO:0009651	GO:0006413	GO:0016032
PH01000118G0750
PH01000118G1620	GO:0005737	GO:0005634	GO:0016407	GO:0046872	GO:0048653	GO:0051301	GO:0080186	GO:0000724	GO:0009793	GO:0009553	GO:0034089	GO:0060772	GO:0045132	GO:0000070	GO:0048609	GO:0048364	GO:0007062
PH01000118G1630	GO:0005856	GO:0005634	GO:0009524	GO:0005524	GO:0007049	GO:0051301	GO:0015031
PH01000119G0320
PH01000119G0350	GO:0005769	GO:0005783	GO:0016021	GO:0015165	GO:0034219	GO:0097009	GO:0070863	GO:0090481
PH01000120G0020	GO:0005634	GO:0009873	GO:0010105	GO:0016567	GO:0009723	GO:0006511
PH01000120G0160	GO:0031225	GO:0046658	GO:0005618	GO:0005783	GO:0009505	GO:0005886	GO:0009506	GO:0042973	GO:0030247	GO:0005975	GO:0007154	GO:0071555	GO:0006952
PH01000120G0250	GO:0016021	GO:0004142	GO:0046470
PH01000120G0260	GO:0016021	GO:0006810
PH01000120G1260	GO:0005737	GO:0005829	GO:0005634	GO:0030332	GO:0061630	GO:0004842	GO:0002244	GO:0045087	GO:0016567
PH01000120G1300
PH01000120G1320	GO:0016021	GO:0005886	GO:0005516	GO:0006952	GO:0009607
PH01000121G0290	GO:0005834	GO:0005634	GO:0031683	GO:0001664	GO:0005525	GO:0003924	GO:0046872	GO:0004871	GO:0007188
PH01000121G0450
PH01000121G1170	GO:0005874	GO:0005524	GO:0008017	GO:0003777	GO:0007018
PH01000122G0020	GO:0005634	GO:0003677	GO:0003700	GO:0009738	GO:0006351
PH01000122G0750	GO:0005794	GO:0005525	GO:0015031	GO:0007264	GO:0016192
PH01000122G1000	GO:0005634	GO:0003677	GO:0006355	GO:0006351
PH01000122G1400	GO:0050832	GO:0009751
PH01000122G1500	GO:0005789	GO:0016021	GO:0016020	GO:0015173	GO:0015175	GO:0009624
PH01000123G1070	GO:0009507	GO:0009570	GO:0030785	GO:0016279	GO:0018026	GO:0018023
PH01000123G1290	GO:0007142	GO:0009556	GO:0006355
PH01000124G1200
PH01000125G0770	GO:0005737	GO:0016020	GO:0016157	GO:0005985
PH01000125G0830	GO:0003676	GO:0031047
PH01000125G0950	GO:0009507	GO:0004310	GO:0016767	GO:0051996	GO:0016117	GO:0006696
PH01000125G1100	GO:0000148	GO:0016021	GO:0005886	GO:0003843	GO:0006075	GO:0071555	GO:0008360
PH01000126G0480
PH01000127G0540	GO:0016021	GO:0005887	GO:0051119	GO:0008643
PH01000127G1100
PH01000129G0320	GO:0097657	GO:0030145	GO:0000166	GO:0016311
PH01000129G0360	GO:0005634	GO:0003677	GO:0043565	GO:0003700	GO:0071472	GO:0009736	GO:0009873	GO:0045595	GO:0009409	GO:0009416	GO:0006970	GO:0009651	GO:0009414	GO:0009611	GO:0006351
PH01000129G0670	GO:0005634	GO:0005516	GO:0043565	GO:0003700	GO:0001077	GO:0071275	GO:0045944	GO:0045893	GO:0006355	GO:0009409
PH01000129G1010
PH01000129G1320	GO:0016021	GO:0015297	GO:0015238	GO:0006855
PH01000129G1430	GO:0016021	GO:0102490	GO:0005524
PH01000130G0720	GO:0016020	GO:0008289	GO:0006869
PH01000130G0930
PH01000130G1040
PH01000130G1610	GO:0016021	GO:0000741	GO:0010197	GO:0009651	GO:0006810
PH01000131G0320	GO:0005829	GO:0043231	GO:0052641	GO:0090704	GO:0080043	GO:0080044	GO:0052639	GO:0052640	GO:0080002	GO:0035251	GO:0018874	GO:0046482	GO:0010030	GO:0009696
PH01000131G0390
PH01000131G0820	GO:0005634	GO:0003677	GO:0003700	GO:0006351
PH01000131G0830
PH01000131G0920	GO:0005737	GO:0005730	GO:0005524	GO:0004004	GO:0003723	GO:0010501
PH01000131G0930	GO:0048046	GO:0005773	GO:0004560	GO:0005975	GO:0006516
PH01000131G1230	GO:0005634	GO:0003677	GO:0003700	GO:0006351
PH01000131G1240	GO:0005634	GO:0003677	GO:0003700	GO:0006351
PH01000131G1260	GO:0005634	GO:0003677	GO:0003700	GO:0006351
PH01000131G1570	GO:0000139	GO:0016021	GO:0009506	GO:0004252
PH01000133G0320	GO:0009507	GO:0016021	GO:0005741	GO:0005739	GO:0005778	GO:0005777	GO:0000266	GO:0007005	GO:0016559
PH01000133G0340	GO:0009506	GO:0005509	GO:0005544	GO:0003729	GO:0009737	GO:0009409	GO:0009408	GO:0006970	GO:0009651	GO:0009414
PH01000133G0580	GO:0005096	GO:0046872
PH01000133G0730
PH01000133G0880	GO:0005509
PH01000133G1150
PH01000133G1500	GO:0005783	GO:0005794	GO:0005886	GO:0005525	GO:0006886	GO:0016192
PH01000133G1510	GO:0005783	GO:0005794	GO:0005886	GO:0005525	GO:0006886	GO:0016192
PH01000134G0110
PH01000134G0600	GO:0005576	GO:0003993	GO:0046872
PH01000134G0780	GO:0016021	GO:0005886	GO:0009506	GO:0090448	GO:1901349	GO:0090449	GO:0080167
PH01000134G0820	GO:0016021	GO:0016020	GO:0005886	GO:0005524	GO:0008553	GO:0046872	GO:0006754
PH01000134G0950	GO:0016021	GO:0000741	GO:0010197	GO:0009651	GO:0006810
PH01000134G1270
PH01000134G1300	GO:0071013	GO:0005694	GO:0016607	GO:0005634	GO:0005524	GO:0004674	GO:0003723	GO:0006397	GO:0006468	GO:0008380
PH01000135G0260	GO:0005737	GO:0005634	GO:0019005	GO:0031625	GO:0043161	GO:0042787	GO:0030162
PH01000135G0900	GO:0031461	GO:0005829	GO:0031625	GO:0009911	GO:0042787	GO:0009639
PH01000135G1210	GO:0009941	GO:0009535	GO:0071949	GO:0102067	GO:0045550	GO:0015995	GO:0015979	GO:0010189
PH01000135G1340	GO:0009501	GO:0009507	GO:0033201	GO:0004373	GO:0009011	GO:0019252
PH01000135G1390	GO:0000139	GO:0016021	GO:0016757	GO:0071555
PH01000135G1480	GO:0005618	GO:0005576	GO:0016020	GO:0009664
PH01000136G0020
PH01000138G0550	GO:0005737	GO:0006417
PH01000138G1240	GO:0000781	GO:0000783	GO:0003691	GO:0042803	GO:0042162	GO:0032204	GO:0031627
PH01000139G0010	GO:0048046	GO:0005507	GO:0052716	GO:0016722	GO:0046274
PH01000139G0020	GO:0048046	GO:0005507	GO:0052716	GO:0016722	GO:0046274
PH01000139G0430
PH01000139G0690	GO:0005737	GO:0005524	GO:0004349	GO:0004350	GO:0055129
PH01000139G0750	GO:0005783	GO:0010008	GO:0016021	GO:0016192
PH01000139G0970	GO:0000785	GO:0005829	GO:0005634	GO:0003682	GO:0005085	GO:0009881	GO:0042803	GO:0009649	GO:0018298	GO:0009411	GO:0010224
PH01000139G1100	GO:0016021	GO:0046872	GO:0004722
PH01000140G0150	GO:0005634	GO:0003677	GO:0006310	GO:0006281	GO:0006260
PH01000140G0260
PH01000140G0280	GO:0000785	GO:0005634	GO:0051213	GO:0032454	GO:0046872	GO:0000976	GO:0060969	GO:0006355	GO:0006351
PH01000140G1000	GO:0005737	GO:0005829	GO:0005634	GO:0000062	GO:0008289	GO:0006869	GO:0009723	GO:0009753	GO:0009416
PH01000140G1180
PH01000141G0210	GO:0003677	GO:0046872
PH01000141G0920	GO:0005737	GO:0016149
PH01000142G0430	GO:0005634	GO:0051026
PH01000142G0500	GO:0009055	GO:0046872
PH01000142G0520	GO:0005783	GO:0005789	GO:0070062	GO:0016021	GO:0016020	GO:0005635	GO:0031090	GO:0004602	GO:0004364	GO:0010243
PH01000142G0590	GO:0005783	GO:0005789	GO:0070062	GO:0016021	GO:0016020	GO:0005635	GO:0031090	GO:0004602	GO:0004364	GO:0010243
PH01000142G0620	GO:0016021	GO:0030133	GO:0017022
PH01000142G0730	GO:0009507	GO:0009543	GO:0009535	GO:0005737	GO:0005528	GO:0003755	GO:0061077
PH01000142G0800	GO:0005576	GO:0005509	GO:0004623	GO:0050482	GO:0016042	GO:0006644
PH01000143G0040	GO:0005576	GO:0020037	GO:0046872	GO:0004601	GO:0042744	GO:0006979
PH01000143G0080	GO:0005576	GO:0020037	GO:0046872	GO:0004601	GO:0042744	GO:0006979
PH01000143G0710	GO:0005634	GO:0003677	GO:0003700	GO:0090603	GO:0090602	GO:0006351
PH01000143G0910	GO:0000148	GO:0005794	GO:0016021	GO:0005886	GO:0003843	GO:0006075	GO:0052543	GO:0048589	GO:0055047	GO:0009556	GO:0009555	GO:0009846	GO:0008360	GO:0080092
PH01000143G1390	GO:0005829	GO:0009506	GO:0004421	GO:0019287	GO:0016126
PH01000143G1400
PH01000143G1540
PH01000143G1560	GO:0009507	GO:0016301	GO:0102193
PH01000143G1570	GO:0009507	GO:0009570	GO:0047769	GO:0009094
PH01000143G1580	GO:0048046	GO:0005618	GO:0005886	GO:0033946	GO:0016762	GO:0042546	GO:0016998	GO:0071555	GO:0010411
PH01000143G1590	GO:0009507	GO:0008835	GO:0008270	GO:0055114	GO:0009231
PH01000143G1600	GO:0005779	GO:0016559
PH01000144G0260
PH01000144G0700	GO:0048046	GO:0005618	GO:0004575	GO:0005975	GO:0052576	GO:0042742	GO:0050832
PH01000144G1010
PH01000144G1200	GO:0005737	GO:0005634	GO:0005524	GO:0061630	GO:0031625	GO:0004842	GO:0031145	GO:0008283	GO:0000209	GO:0030071	GO:0006511
PH01000144G1240
PH01000144G1500
PH01000144G1510
PH01000145G0050	GO:0005829	GO:0005783	GO:0004815	GO:0005524	GO:0003677	GO:0046872	GO:0006422	GO:0050832	GO:0046686
PH01000145G0060	GO:0016871
PH01000145G0660	GO:0005929	GO:0005737	GO:0005829	GO:0016021	GO:0005765	GO:0016020	GO:0015630	GO:0005634
PH01000145G0860	GO:0005524	GO:0046872	GO:0004715
PH01000145G1020	GO:0009507	GO:0008734	GO:0044318	GO:0009435
PH01000145G1350
PH01000145G1480
PH01000146G0310	GO:0009507	GO:0005524	GO:0042026
PH01000146G0540	GO:0031969	GO:0016021	GO:0070204	GO:0070205	GO:0046872	GO:0030976	GO:0009063	GO:0009234	GO:0042550	GO:0042372
PH01000146G0880
PH01000147G1210	GO:0048046	GO:0005618	GO:0005829	GO:0005794	GO:0005739	GO:0005634	GO:0005886	GO:0005774	GO:0005524	GO:0031625	GO:0016567	GO:0006355	GO:0009617	GO:0046686	GO:0009408	GO:0009644	GO:0042542
PH01000148G0280	GO:0005576	GO:0043895	GO:0046872	GO:2001070	GO:0005975
PH01000148G1070	GO:0005634	GO:0046872	GO:0003676	GO:0003700	GO:0001709	GO:1990058	GO:0009860	GO:0010468	GO:0006355	GO:0006351	GO:0010500
PH01000148G1280	GO:0005634	GO:0003677	GO:0003700	GO:0006351
PH01000149G0140	GO:0005634	GO:0000989	GO:0008270	GO:0006355	GO:0006351
PH01000149G0250	GO:0009501	GO:0016787	GO:0016829	GO:0006952	GO:0008152
PH01000149G0260	GO:0030127	GO:0005789	GO:0000139	GO:0008270	GO:0006888	GO:0006886
PH01000149G0350
PH01000149G0410	GO:0005739	GO:0005777	GO:0036132	GO:0047522	GO:0008270	GO:0045599
PH01000149G0630
PH01000149G1320	GO:0005737	GO:0005634	GO:0043565	GO:0003700	GO:0045892	GO:0009408	GO:0006351
PH01000150G0020
PH01000150G0150
PH01000150G0350
PH01000150G0630
PH01000150G0800	GO:0009507	GO:0009570	GO:0016021	GO:0009505	GO:0005886	GO:0090406	GO:0005524	GO:0016301	GO:0004674	GO:0046777	GO:0010070	GO:0010069
PH01000150G0870	GO:0009507	GO:0000166	GO:0006281
PH01000150G0990	GO:0003677	GO:0008270
PH01000150G1150	GO:0016021	GO:0005774	GO:0005773	GO:0015140	GO:0015743	GO:0051453	GO:0006814
PH01000150G1290
PH01000151G0190	GO:0052855	GO:0005524	GO:0047453
PH01000151G1120	GO:0042644	GO:0005634	GO:0051539	GO:0003677	GO:0019104	GO:0003906	GO:0046872	GO:0000703	GO:0006284	GO:0006285	GO:0006296
PH01000151G1330	GO:0012505	GO:0019897	GO:0005886	GO:0043531	GO:0005524	GO:0000166	GO:0009626	GO:0007165
PH01000152G0340	GO:0005634
PH01000152G0640
PH01000152G1100	GO:0048046	GO:0005618	GO:0005737	GO:0005794	GO:0009505	GO:0005886	GO:0004553	GO:0016762	GO:0042546	GO:0009828	GO:0071669	GO:0010411
PH01000152G1180	GO:0005634	GO:0005516	GO:0043565	GO:0003700	GO:0042742	GO:0010200	GO:0006351
PH01000153G0940	GO:0016210	GO:0009813
PH01000154G0110	GO:0005618	GO:0009507	GO:0016021	GO:0016020	GO:0005743	GO:0005739	GO:0005774	GO:0015114	GO:0006839	GO:0009651
PH01000154G0220
PH01000154G0230	GO:0005634	GO:0046872	GO:0016740	GO:0006952	GO:0043161	GO:0043067
PH01000154G0730	GO:0051260	GO:0016567
PH01000154G0870	GO:0009507	GO:0009570	GO:0009535	GO:0022626	GO:0016020	GO:0005634	GO:0000311	GO:0009579	GO:0008266	GO:0019843	GO:0003735	GO:0006412
PH01000154G1080	GO:0005737	GO:0005856	GO:0051015	GO:0046872	GO:0051017
PH01000154G1300	GO:0048046	GO:0009570	GO:0005829	GO:0010319	GO:0042132	GO:0046872	GO:0030388	GO:0006002	GO:0006000	GO:0006094	GO:0009773	GO:0019253	GO:0009409	GO:0009735	GO:0005986
PH01000154G1480	GO:0046872	GO:0043130	GO:0010088	GO:0048364
PH01000155G0470
PH01000155G0840	GO:0016021	GO:0005739	GO:0031965	GO:0051321	GO:0030435
PH01000155G1200
PH01000156G0690	GO:0009941	GO:0016021	GO:0006810
PH01000156G0850	GO:0005576	GO:0004867
PH01000156G0910
PH01000157G0360	GO:0009705	GO:0009660	GO:0009630	GO:0009959
PH01000157G0380	GO:0009705	GO:0009660	GO:0009630	GO:0009959
PH01000157G0390
PH01000157G0450	GO:0000307	GO:0019005	GO:0061575	GO:0042393	GO:0019901	GO:0043130	GO:0007049	GO:0051301	GO:0045737	GO:0045893	GO:0007346
PH01000157G0800	GO:0005634	GO:0005667	GO:0003682	GO:0000977	GO:0001085	GO:0003700	GO:0044212	GO:0001228	GO:0008270	GO:0030154	GO:0007623
PH01000157G0980
PH01000157G1010	GO:0032580	GO:0016021	GO:0016757	GO:0006486
PH01000157G1120
PH01000157G1170
PH01000157G1310
PH01000158G0020
PH01000158G0130	GO:0032580	GO:0016021
PH01000158G0940	GO:0016021	GO:0046872	GO:0061630	GO:0043161
PH01000158G0980	GO:0005829	GO:0016021	GO:0005634	GO:0005886	GO:0005524	GO:0004675	GO:0007166	GO:0006468
PH01000158G1040
PH01000158G1370
PH01000159G0620	GO:0031225	GO:0046658	GO:0009505	GO:0005886	GO:0009506	GO:0005773	GO:0042973	GO:0004553	GO:0030247	GO:0005975	GO:0006952
PH01000159G0670	GO:0016021	GO:0009705	GO:0015369
PH01000159G1000
PH01000160G0270	GO:0016021	GO:0000741	GO:0010197	GO:0009651	GO:0006810
PH01000160G0390	GO:0005776	GO:0005737	GO:0031931	GO:0031932	GO:0007190	GO:0032148	GO:0031152	GO:0043327	GO:0050765	GO:0030838	GO:0043520	GO:0031929
PH01000160G0470	GO:0005576	GO:0005794	GO:0016036	GO:0007275	GO:0010105	GO:0030307
PH01000160G0550	GO:0016021	GO:0004970
PH01000160G0640	GO:0016021	GO:0005886	GO:0019706
PH01000160G0870	GO:0046872	GO:0004722
PH01000160G0940	GO:0005634	GO:0003677	GO:0003700	GO:0007623	GO:0006355	GO:0046686	GO:0009723	GO:0009651	GO:0006351
PH01000161G0800
PH01000162G1260	GO:0005829	GO:0005576	GO:0003871	GO:0008705	GO:0008270	GO:0050667
PH01000164G0050	GO:0005794	GO:0016021	GO:0005886	GO:0022857	GO:0006810
PH01000164G0270	GO:0016021	GO:0005774	GO:0015297	GO:0015238	GO:0006855	GO:0009624
PH01000164G0510
PH01000164G0530	GO:0005634	GO:0003677	GO:0006355	GO:0006351
PH01000164G0660	GO:0016021	GO:0005730	GO:0005778	GO:0005777	GO:0015919	GO:0043574
PH01000164G0740	GO:0005634	GO:0003677	GO:0019899	GO:0008270	GO:0006355	GO:0006351
PH01000164G0930	GO:0043531	GO:0005524	GO:0006952
PH01000164G0950
PH01000164G1000	GO:0005829	GO:0005886	GO:0090002	GO:0046854
PH01000164G1160	GO:0005576	GO:0005524	GO:0004674
PH01000165G0160	GO:0016021	GO:0005886	GO:0005774	GO:0005524	GO:0042626	GO:0010329	GO:0010328	GO:0010315	GO:0060919	GO:0010540
PH01000165G0290
PH01000165G0390	GO:0005737	GO:0005524	GO:0004709	GO:0004674	GO:0032147	GO:0010229	GO:0040008	GO:0007346	GO:0023014	GO:0010103	GO:0031098	GO:0010098
PH01000165G0400	GO:0005938	GO:0016021	GO:0005524	GO:0004709	GO:0046872	GO:0004674	GO:0032147	GO:0009653	GO:0007346	GO:0023014	GO:0030587	GO:0030435	GO:0031098
PH01000165G0920	GO:0005576	GO:0009505	GO:0004650	GO:0005975	GO:0071555
PH01000165G0970	GO:0005576	GO:0009505	GO:0004650	GO:0005975	GO:0071555
PH01000165G0980	GO:0005576	GO:0009505	GO:0004650	GO:0005975	GO:0071555
PH01000165G1550
PH01000166G0370	GO:0046872	GO:0016491
PH01000166G0740	GO:0005829	GO:0005783	GO:0005654	GO:0005634	GO:0036501	GO:0034098	GO:0051117	GO:0036435	GO:0032403	GO:0005102	GO:0004843	GO:0071712	GO:0070987	GO:0039536	GO:0032480	GO:0043161	GO:0016579
PH01000166G0880	GO:0000148	GO:0016021	GO:0003843	GO:0006075	GO:0080165	GO:0071555	GO:0010233	GO:0008360
PH01000166G1280	GO:0010494	GO:0005829	GO:0005634	GO:0000932	GO:0005844	GO:0004534	GO:0003729	GO:0008270	GO:0051301	GO:0070370	GO:0031087	GO:0010286	GO:0010587	GO:0006402	GO:0006397	GO:0000291	GO:0040029
PH01000166G1330	GO:0000148	GO:0016021	GO:0003843	GO:0006075	GO:0080165	GO:0071555	GO:0010233	GO:0008360
PH01000167G0770	GO:0005634	GO:0003680	GO:0003700	GO:0006351
PH01000167G0880	GO:0016021	GO:0005743	GO:0015297	GO:0005310	GO:0015140	GO:0015131	GO:0017077	GO:1901677	GO:0015141	GO:0015116	GO:0015117	GO:0071423	GO:0006839	GO:0015729	GO:0035435	GO:0015992	GO:0071422
PH01000167G1050	GO:0005634	GO:0007049	GO:0051301
PH01000168G0910	GO:0035102	GO:0046872	GO:0016740	GO:0001709	GO:0016569	GO:0010076	GO:0010077	GO:0010492	GO:0045892	GO:0016567	GO:0006351
PH01000168G1100
PH01000169G0440
PH01000169G0460
PH01000169G0740
PH01000169G1060	GO:0005634	GO:0000981	GO:0043565	GO:0001135	GO:0003700	GO:0044212	GO:0009738	GO:0030154	GO:0042742	GO:0050832	GO:2000022	GO:2000031	GO:0006357	GO:0009737	GO:0009733	GO:0046686	GO:0010200
PH01000169G1160	GO:0005847	GO:0003677	GO:0004521	GO:0046872	GO:0003723	GO:0006378	GO:0016973
PH01000170G0230	GO:0005737	GO:0016021	GO:0030797	GO:0008757	GO:0032259	GO:0016126
PH01000170G0340	GO:0009535	GO:0016021	GO:0046872	GO:0061630	GO:0043161
PH01000170G0700	GO:0005634	GO:0046872	GO:0003723	GO:0006355	GO:0006351
PH01000170G0900	GO:0009706	GO:0005516	GO:0016491	GO:0015031
PH01000170G1170	GO:0009707	GO:0016021	GO:0016020	GO:0009536	GO:0051117	GO:0051087	GO:0005525	GO:0016817	GO:0046872	GO:0004888	GO:0015031
PH01000170G1330
PH01000171G0040	GO:0005737	GO:0005524	GO:0051082	GO:0006457
PH01000171G0500	GO:0009570	GO:0102229	GO:0016161	GO:0000024	GO:0009409	GO:0005983
PH01000171G0510	GO:0004197	GO:0006952	GO:0043068
PH01000171G0580	GO:0005737	GO:0005634	GO:0005524	GO:0004674	GO:0009738	GO:0035556	GO:0006468
PH01000171G0680
PH01000171G0720	GO:0005737	GO:0005634	GO:0005524	GO:0046872	GO:0004674	GO:0006270	GO:0000727	GO:0018105	GO:0006909	GO:0008360
PH01000171G0940	GO:0005737	GO:0005730	GO:0005634	GO:0005886	GO:0005524	GO:0016301	GO:0004672	GO:0004674	GO:0009734	GO:0010540	GO:0035556	GO:0006468
PH01000171G1010	GO:0005634	GO:0003677	GO:0003700	GO:0008270	GO:0006355	GO:0006351
PH01000171G1050
PH01000171G1110	GO:0005634	GO:0043565	GO:0003700	GO:0006351
PH01000172G0450	GO:0005794	GO:0000139	GO:0016021	GO:0030775	GO:0045492	GO:0045491
PH01000172G0970	GO:0031047	GO:0007275
PH01000173G0040	GO:0043231	GO:0005739	GO:0004519	GO:0003723	GO:0009451
PH01000173G0200	GO:0009535	GO:0016021
PH01000173G0210	GO:0005737	GO:0005524	GO:0031072	GO:0046872	GO:0051082	GO:0006260	GO:0006457	GO:0009408
PH01000173G0220
PH01000173G0500
PH01000173G0580	GO:0005634	GO:0005524	GO:0003677	GO:0004386	GO:0007049	GO:0051301	GO:0071480	GO:0071248	GO:0045003	GO:0051701
PH01000173G0590	GO:0016021	GO:0008285
PH01000173G0660	GO:0032580	GO:0016021	GO:0008107	GO:0042546	GO:0071555	GO:0006486
PH01000173G0670	GO:0009507	GO:0009941	GO:0009535	GO:0016021	GO:0016020	GO:0009782	GO:0010287	GO:0016168	GO:0046872	GO:0031409	GO:0042803	GO:0009768	GO:0018298	GO:0009409	GO:0009644	GO:0009645
PH01000173G0990
PH01000173G1030
PH01000174G0370
PH01000174G0790	GO:0009941	GO:0031969	GO:0016021	GO:0015231	GO:0008517	GO:0015350	GO:0051958
PH01000174G1240	GO:0031225	GO:0046658	GO:0005618	GO:0005576	GO:0005886	GO:0009506	GO:0042973	GO:0004553	GO:0030247	GO:0005975	GO:0071555	GO:0006952
PH01000174G1510	GO:0005737	GO:0051537	GO:0009055	GO:0071949	GO:0050302	GO:0005506	GO:0043546	GO:0016614	GO:0009688	GO:0009851	GO:0055114
PH01000175G0510
PH01000175G0530	GO:0046872	GO:0004721
PH01000176G0540	GO:0005634	GO:0003677	GO:0009734	GO:0006355	GO:0006351
PH01000176G0550	GO:0016746
PH01000176G0670	GO:0005634	GO:0003677	GO:0046872	GO:0006355	GO:0006351
PH01000176G0840	GO:0001671	GO:0051087
PH01000177G0160	GO:0009507	GO:0009941	GO:0009534	GO:0009535	GO:0016021	GO:0016020	GO:0009522	GO:0010287	GO:0009579	GO:0016168	GO:0046872	GO:0031409	GO:0019904	GO:0009768	GO:0018298	GO:0009409	GO:0009644
PH01000177G0180	GO:0005509
PH01000177G0350
PH01000177G0890	GO:0005634	GO:0003677	GO:0006355	GO:0006351
PH01000177G1250	GO:0009507	GO:0003872	GO:0005524	GO:0046872	GO:0006002	GO:0006096
PH01000178G0170
PH01000178G1170
PH01000179G0150	GO:0005737	GO:0005634	GO:0005886	GO:0005524	GO:0009882	GO:0000155	GO:0004674	GO:0035556	GO:0018298
PH01000179G0590	GO:0016021	GO:0005886	GO:0005524	GO:0005516	GO:0030246	GO:0004672	GO:0004674	GO:0031625	GO:0046777
PH01000179G0600	GO:0005794	GO:0000139	GO:0016021	GO:0008375	GO:0015020	GO:0016049
PH01000179G0630	GO:0005634	GO:0003677	GO:0046983	GO:0006355	GO:0006351
PH01000180G0110	GO:0005576
PH01000180G0230	GO:0005576
PH01000180G0300	GO:0031225	GO:0005886	GO:0004190	GO:0030163	GO:0006508
PH01000180G0670	GO:0005634	GO:0003677	GO:0003700	GO:0006355	GO:0006351
PH01000180G1050	GO:0016021	GO:0006810
PH01000180G1060	GO:0016021	GO:0004142	GO:0046470
PH01000180G1070	GO:0046658	GO:0005618	GO:0005737	GO:0005576	GO:0005634	GO:0042973	GO:0004553	GO:0030247	GO:0005975	GO:0071555	GO:0006952
PH01000180G1380	GO:0005634	GO:0009873	GO:0010105	GO:0016567	GO:0009723	GO:0006511
PH01000181G0130
PH01000181G0150
PH01000181G0350	GO:0009507	GO:0009570	GO:0005737	GO:0004056	GO:0042450
PH01000181G0540	GO:0005759	GO:0005524	GO:0004176	GO:0070361	GO:0004252	GO:0006515	GO:0007005
PH01000181G0660	GO:0009507	GO:0009570	GO:0043234	GO:0099080	GO:0005507	GO:0019899	GO:0016151	GO:0030674	GO:0032403	GO:0071454	GO:0070417	GO:0034605	GO:0080153	GO:0018316	GO:0006461	GO:0019253	GO:0009416
PH01000181G0680	GO:0050334	GO:0009228	GO:0009229
PH01000182G0380	GO:0005634	GO:0003677	GO:0003700	GO:0006351
PH01000182G0790	GO:0009507	GO:0005634	GO:0003677	GO:0043565	GO:0003700	GO:0009816	GO:0010150	GO:0045893	GO:0031347	GO:0010200	GO:0042542	GO:0010193	GO:0009751	GO:0006351
PH01000182G0920	GO:0046872	GO:0004722
PH01000182G0930	GO:0046872	GO:0004722
PH01000182G1310	GO:0009507	GO:0005634	GO:0005524	GO:0004693	GO:0006468	GO:0010468	GO:0007346
PH01000183G0310	GO:0005874	GO:0005524	GO:0008017	GO:0003777	GO:0007018
PH01000183G0320	GO:0005730	GO:0009968	GO:0042273
PH01000183G0790	GO:0005730	GO:0032040	GO:0030515	GO:0006364
PH01000183G0980	GO:0005789	GO:0016021	GO:0015031	GO:0016032
PH01000183G1350
PH01000184G0020	GO:0009506
PH01000184G0790	GO:0009941	GO:0009535	GO:0016021	GO:0009522	GO:0009523	GO:0010287	GO:0016168	GO:0046872	GO:0031409	GO:0009768	GO:0018298	GO:0009416
PH01000184G1020	GO:0005871	GO:0005874	GO:0005524	GO:0008574	GO:0008017	GO:0007018
PH01000185G0320	GO:0005634	GO:0046872	GO:0043565	GO:0003700	GO:0035264	GO:0045892	GO:0010117	GO:0015979	GO:0009737	GO:0010200	GO:0009409	GO:0009644	GO:0006979	GO:0009651	GO:0009414	GO:0009611	GO:0006351
PH01000185G0380	GO:0071944	GO:0009958	GO:0016567
PH01000185G0610
PH01000185G1010	GO:0005887	GO:0015171	GO:0015297	GO:0015203	GO:0015293	GO:0015846
PH01000185G1190
PH01000186G0330	GO:0005829	GO:0012505	GO:0010008	GO:0000938	GO:0005794	GO:0000139	GO:0017137	GO:0019905	GO:0032456	GO:0006896	GO:0009860	GO:0015031	GO:0042147	GO:0019953
PH01000186G1080	GO:0016021	GO:0046872	GO:0004722
PH01000186G1360
PH01000187G0140	GO:0005634	GO:0042803	GO:0009648	GO:0042753	GO:0048511
PH01000187G0290
PH01000187G0410	GO:0004364
PH01000187G0600	GO:0016021	GO:0006865	GO:0080143
PH01000187G0610	GO:0016021	GO:0016020	GO:0005886	GO:0005385	GO:0071577
PH01000187G0670	GO:0046872	GO:0006952	GO:1900150	GO:0009623
PH01000187G0830
PH01000187G0970	GO:0080008	GO:0005730	GO:0005840	GO:0009553	GO:0000027
PH01000188G0440	GO:0005634	GO:0043565	GO:0003700	GO:0006351
PH01000188G1280	GO:0010252	GO:1905393
PH01000189G0260
PH01000189G0690	GO:0003824
PH01000189G0760	GO:0005737	GO:0016491
PH01000190G0180
PH01000190G0460	GO:0005634	GO:0045892	GO:0006351
PH01000190G1150
PH01000191G0020	GO:0043531	GO:0005524	GO:0006952
PH01000191G0410	GO:0005886	GO:0005524	GO:0004715	GO:0019901	GO:0004675	GO:0007166	GO:0006468
PH01000191G0660
PH01000191G1190
PH01000191G1450	GO:0005829	GO:0005524	GO:0047325	GO:0052726	GO:0052725	GO:0000287	GO:0032957	GO:0010264
PH01000192G0370	GO:0031672	GO:0016324	GO:0016323	GO:0043034	GO:0005856	GO:0005829	GO:0014704	GO:0005622	GO:0031430	GO:0045121	GO:0043005	GO:0005886	GO:0045211	GO:0042383	GO:0030315	GO:0030018	GO:0051117
PH01000192G0800	GO:0016021	GO:0005886	GO:0005215	GO:0006857	GO:0009624
PH01000192G1290	GO:0043231	GO:0102360	GO:0047893	GO:0102425	GO:0080043	GO:0080044	GO:0035251	GO:0006952	GO:0008152	GO:0051707
PH01000192G1360	GO:0005634	GO:0003677	GO:0003712	GO:0003700	GO:0008270	GO:0048573	GO:0006355	GO:0080167	GO:0009416	GO:0006351	GO:0010228
PH01000192G1410	GO:0005634	GO:0001046	GO:0046983	GO:0003700	GO:0001228	GO:0006355	GO:0006366
PH01000193G1120	GO:0009507	GO:0009570	GO:0052656	GO:0052654	GO:0052655	GO:0009097	GO:0009098	GO:0009099
PH01000193G1220	GO:0005634	GO:0043565	GO:0003700	GO:0006351
PH01000193G1250	GO:0005783	GO:0005524	GO:0047325	GO:0052726	GO:0052725	GO:0000287	GO:0032957	GO:0047484
PH01000194G0730	GO:0005737	GO:0005634	GO:0010309	GO:0046872	GO:0019509	GO:0006555
PH01000194G0800	GO:0005737	GO:0005634	GO:0042802	GO:0043565	GO:0003700	GO:0006351
PH01000195G0960	GO:0016021	GO:0005886	GO:0005516	GO:0006952	GO:0009607
PH01000196G0600	GO:0009507	GO:0009941	GO:0009535	GO:0005524	GO:0031072	GO:0046872	GO:0051082	GO:0006457	GO:0009408
PH01000196G1100	GO:0005829	GO:0005634	GO:0009788	GO:0016567
PH01000196G1170
PH01000197G0410	GO:0005634	GO:0003677	GO:0046983	GO:0003700	GO:0009908	GO:0009911	GO:0009637	GO:0006351
PH01000197G0470	GO:0009507	GO:0009570	GO:0009535	GO:0080124	GO:0015996
PH01000197G0510	GO:0005663	GO:0005634	GO:0005524	GO:0003677	GO:0006281	GO:0006261
PH01000197G1010
PH01000198G0020	GO:0005769	GO:0016021	GO:0005886	GO:0030658	GO:0006897	GO:0015031	GO:0006898
PH01000198G0380	GO:0005634	GO:0003677	GO:0008270	GO:0006355	GO:0006351
PH01000198G0460	GO:0009705	GO:0005524	GO:0017050	GO:0003951	GO:0070300	GO:0008481	GO:0071215	GO:0009737	GO:0006665
PH01000198G0710
PH01000198G0810	GO:0016021	GO:0022891	GO:0015293	GO:0008643
PH01000198G0970	GO:0005789
PH01000199G0110	GO:0009507	GO:0005886
PH01000199G0530	GO:0005634	GO:0016567
PH01000200G0070
PH01000200G0830	GO:0097367	GO:0016853	GO:1901135
PH01000200G0890	GO:0016021	GO:0046872	GO:0061630	GO:0004842	GO:0043161
PH01000200G0930	GO:0005663	GO:0005634	GO:0005524	GO:0003677	GO:0006281	GO:0006261
PH01000201G0100	GO:0005576	GO:0020037	GO:0046872	GO:0004601	GO:0042744	GO:0009809	GO:0006979
PH01000201G0350
PH01000201G0400	GO:0005634	GO:0003677	GO:0046983	GO:0003700	GO:0006351
PH01000202G0850	GO:0005737	GO:0005634	GO:0019773	GO:0004298	GO:0006511
PH01000202G1080	GO:0005524	GO:0005975	GO:0043562	GO:0006633	GO:0042128	GO:0009744
PH01000202G1290	GO:0048046	GO:0005618	GO:0009506	GO:0030145	GO:0045735	GO:0010497	GO:2000280
PH01000203G0070	GO:0016020	GO:0005886	GO:0009506	GO:0005524	GO:0004143	GO:0003951	GO:0006952	GO:0007205
PH01000203G0600	GO:0005768	GO:0005794	GO:0032580	GO:0016021	GO:0005802	GO:0050378	GO:0050832	GO:0050829	GO:0033481
PH01000204G0250
PH01000204G0350	GO:0005794	GO:0016021	GO:0005886	GO:0016760	GO:0016759	GO:0046872	GO:0071555	GO:0030244	GO:0009833
PH01000204G0450	GO:0097361	GO:0005634	GO:0016226
PH01000204G0740	GO:0046658	GO:0009507	GO:0016021	GO:0009506	GO:0004871	GO:0051607	GO:0010150	GO:0051707
PH01000205G0480	GO:0005737	GO:0004017	GO:0005524	GO:0006163
PH01000205G0840	GO:0005634
PH01000206G0260
PH01000206G0790	GO:0005737	GO:0005768	GO:0005794	GO:0000139	GO:0016021	GO:0005802	GO:0008757	GO:0032259
PH01000206G1300
PH01000207G0080	GO:0005737	GO:0005524	GO:0046872	GO:0004478	GO:0006730	GO:0006556
PH01000207G0500	GO:0005576	GO:0005773	GO:0020037	GO:0046872	GO:0004601	GO:0042744	GO:0006979
PH01000207G1070	GO:0016021	GO:0005743	GO:0055085
PH01000207G1210	GO:0009570	GO:0005576	GO:0016788	GO:0016042
PH01000208G0100
PH01000208G0110	GO:0009507	GO:0043231	GO:0004519	GO:0003723	GO:0009451
PH01000208G0510	GO:0000790	GO:0000786	GO:0003677	GO:0046982	GO:0006342
PH01000208G0690	GO:0005737	GO:0005634	GO:0043565	GO:0003700	GO:0006351
PH01000208G0940	GO:0005829	GO:0005875	GO:0005886
PH01000209G0010	GO:0030246	GO:0004553	GO:1990929	GO:0061720	GO:0005975
PH01000209G0060	GO:0016021	GO:0004252	GO:0043130
PH01000209G0120	GO:0005576	GO:0009505	GO:0009506	GO:0020037	GO:0046872	GO:0004601	GO:0042744	GO:0009664	GO:0006979
PH01000209G0300	GO:0005768	GO:0005794	GO:0016021	GO:0005802	GO:1990585	GO:0016757
PH01000209G0490	GO:0005829	GO:0005634	GO:0001046	GO:0042803	GO:0000981	GO:0043565	GO:0001135	GO:0003700	GO:0009742	GO:0030154	GO:0071367	GO:0001935	GO:0080060	GO:0051782	GO:0048579	GO:0045893	GO:1904961
PH01000209G0680
PH01000209G1290	GO:0048046	GO:0005618	GO:0004252	GO:0008236	GO:1900425	GO:2000122	GO:0006508	GO:2000038	GO:0010037
PH01000210G0060	GO:0005737	GO:0016459	GO:0003779	GO:0005524	GO:0005516	GO:0003774
PH01000210G0090	GO:0005737	GO:0016459	GO:0003779	GO:0005524	GO:0005516	GO:0003774
PH01000210G0260	GO:0048046	GO:0009505	GO:0005774	GO:0005773	GO:0004252	GO:0010150	GO:0010223
PH01000210G0640	GO:0016021	GO:0004650	GO:0005975
PH01000210G0890	GO:0005634	GO:0048471	GO:0030018
PH01000210G1190
PH01000210G1260	GO:0005737	GO:0047131	GO:0047130	GO:0004753	GO:0006091	GO:0033512	GO:0019878
PH01000211G0240	GO:0005737	GO:0005768	GO:0005794	GO:0000139	GO:0016021	GO:0005802	GO:0008757	GO:0032259
PH01000211G0670	GO:0005634	GO:0003677	GO:0046983	GO:0003700	GO:0010078	GO:0045893	GO:0006355	GO:0048364	GO:0010479	GO:0006351
PH01000211G0790	GO:0005829	GO:0005666	GO:0005730	GO:0005654	GO:0003899	GO:0003676	GO:0008270	GO:0051607	GO:0045087	GO:0006379	GO:0032481	GO:0006386	GO:0006383
PH01000211G1020	GO:0003676	GO:0031047
PH01000213G0890	GO:0005576	GO:0016788	GO:0016042
PH01000213G1000	GO:0005737	GO:0005851	GO:0005525	GO:0003743	GO:0043547
PH01000213G1010	GO:0005783	GO:0005634	GO:0070417	GO:0016036
PH01000213G1410	GO:0006355	GO:0006351
PH01000214G1060	GO:0004439	GO:0004725	GO:0008138
PH01000214G1110	GO:0031225	GO:0046658	GO:0005618	GO:0005576	GO:0042973	GO:0004553	GO:0030247	GO:0005975	GO:0071555	GO:0006952
PH01000214G1340	GO:0005634	GO:0009734	GO:0006355	GO:0006417	GO:0009733	GO:0006351
PH01000214G1380	GO:0048046	GO:0009507	GO:0005829	GO:0016020	GO:0005730	GO:0005886	GO:0009506	GO:0005774	GO:0005507	GO:0005525	GO:0003924	GO:0003729	GO:0003746	GO:0009631	GO:0009409	GO:0009735
PH01000214G1390	GO:0005829	GO:0005739	GO:0008442	GO:0051287	GO:0004616	GO:0006574
PH01000215G0640	GO:0005634	GO:0000977	GO:0003700	GO:0001228	GO:0006355
PH01000216G0580	GO:0005759
PH01000216G0750	GO:0005730	GO:0032040	GO:0006364
PH01000216G0810	GO:0000786	GO:0005634	GO:0003677	GO:0046982
PH01000216G0820	GO:0000786	GO:0005634	GO:0003677	GO:0046982
PH01000216G0830	GO:0005576	GO:0016788	GO:0016042
PH01000216G0880	GO:0016021
PH01000216G1280	GO:0030126	GO:0000139	GO:0005198	GO:0006888	GO:0006891	GO:0006886	GO:0006890
PH01000217G0510	GO:0009507	GO:0005739	GO:0004526	GO:0001682	GO:0008033
PH01000217G1020	GO:0005737	GO:0003824	GO:0006212
PH01000218G0630	GO:0009507	GO:0047714	GO:0008970	GO:0004806	GO:0016042
PH01000218G1170	GO:0005856	GO:0005634	GO:0009524	GO:0005524	GO:0004709	GO:0000919	GO:0006952
PH01000219G0080	GO:0005634	GO:0046872	GO:0043565	GO:0003700	GO:0009908	GO:0006355	GO:0006351
PH01000219G0360	GO:0005694	GO:0005634	GO:0007129
PH01000219G0690	GO:0005634	GO:0043565	GO:0003700	GO:0006351
PH01000220G0350	GO:0005576	GO:0005773	GO:0003993	GO:0046872
PH01000222G0180	GO:0005634	GO:0003677	GO:0009734	GO:0006355	GO:0006351
PH01000222G0400	GO:0005622	GO:0009736	GO:0000160	GO:0006355	GO:0006351
PH01000222G0430	GO:0034707	GO:0009705	GO:0005774	GO:0005247	GO:1902476
PH01000223G0280	GO:0005783	GO:0004190	GO:0008233	GO:0012501	GO:0030163
PH01000223G0540
PH01000223G0730	GO:0005737	GO:0005634	GO:0000932	GO:0016779	GO:0050265	GO:0060964	GO:0071076
PH01000223G0920	GO:0000785	GO:0005829	GO:0005634	GO:0003682	GO:0005085	GO:0009881	GO:0042803	GO:0009649	GO:0018298	GO:0009411	GO:0010224
PH01000223G1130	GO:0005737	GO:0005524	GO:0004349	GO:0004350	GO:0055129
PH01000223G1140	GO:0005737	GO:0005524	GO:0004349	GO:0004350	GO:0055129
PH01000224G0890	GO:0005887	GO:0043231	GO:0016020	GO:0005886	GO:0009506	GO:0005524	GO:0005388	GO:0005516	GO:0046872	GO:0043621	GO:0009624
PH01000224G0970
PH01000224G1000	GO:0005634	GO:0005516	GO:0043565	GO:0003700	GO:0042742	GO:0010200	GO:0006351
PH01000225G0530	GO:0016020	GO:0005739	GO:0017128	GO:0034605	GO:0034599	GO:0001300	GO:1903147
PH01000225G0730	GO:0033597	GO:0005634	GO:0010997	GO:0019900	GO:0097027	GO:0007049	GO:0051301	GO:1904668	GO:0016567
PH01000225G0970	GO:0009507	GO:0009349	GO:0000906	GO:0016740	GO:0009231
PH01000225G1240	GO:0009507	GO:0002103	GO:0006397	GO:0009657
PH01000225G1310	GO:0009706	GO:0016021	GO:0000023	GO:0006810
PH01000225G1470
PH01000226G0100	GO:0046872	GO:0008237
PH01000226G0560	GO:0046872	GO:0008237
PH01000226G0670	GO:0048046	GO:0005618	GO:0009505	GO:0052692	GO:0005975	GO:0071555
PH01000226G0700	GO:0048046	GO:0009505	GO:0052692	GO:0005975	GO:0009965	GO:0009911	GO:0009620
PH01000226G0740
PH01000226G1060	GO:0005829	GO:0030690	GO:0030691	GO:0005730	GO:0005654	GO:0042273
PH01000227G0580	GO:0005622	GO:0005524	GO:0004674	GO:0035556	GO:0018105	GO:0018107
PH01000227G0890
PH01000227G0950	GO:0005737	GO:0019146	GO:0005524	GO:0003938	GO:0005975	GO:0006183
PH01000227G1380
PH01000228G0180	GO:0005737	GO:0016020	GO:0046914	GO:0055073	GO:0046916	GO:0071585	GO:0030001
PH01000228G0430
PH01000228G0820
PH01000228G1280	GO:0005737	GO:0005634	GO:0019774	GO:0004298	GO:0051603
PH01000229G0170	GO:0009535	GO:0045261	GO:0046933	GO:0015986
PH01000229G0460	GO:0005737	GO:0005829	GO:0004332	GO:0006094	GO:0006096	GO:0048364
PH01000229G1290	GO:0016021	GO:0000325	GO:0005774	GO:0005773	GO:0005524	GO:0042626	GO:0008281	GO:0008559	GO:1901527	GO:0030007	GO:0009651	GO:0055085
PH01000230G0210	GO:0009507	GO:0004497	GO:0016984	GO:0009853	GO:0019253
PH01000230G0480
PH01000230G0500
PH01000230G0880	GO:0016021	GO:0016020	GO:0020037	GO:0005506	GO:0016709	GO:0044550
PH01000232G0210	GO:0005737	GO:0005874	GO:0005634	GO:0005516	GO:0008017
PH01000233G0480	GO:0005794	GO:0015031
PH01000233G0920	GO:0005576
PH01000234G0320	GO:0035251	GO:0008152
PH01000234G0360	GO:0005794	GO:0000139	GO:0016021	GO:0030246	GO:0010488	GO:0010493	GO:0006486
PH01000234G0750	GO:0005737	GO:0004034	GO:0030246	GO:0033499	GO:0006006
PH01000234G0920	GO:0005524	GO:0004672
PH01000235G0230	GO:0005829	GO:0010008	GO:0005794	GO:0048471
PH01000235G0350
PH01000235G0370	GO:0005783	GO:0005788	GO:0005789	GO:0005509	GO:0030246	GO:0051082	GO:0046283	GO:0010204	GO:0042742	GO:0009626	GO:0006457
PH01000235G0440	GO:0009706	GO:0009570	GO:0009535	GO:0009508	GO:0010027	GO:0016050	GO:0016032
PH01000235G0600	GO:0033186	GO:0005634	GO:0016569	GO:0006310	GO:0006281	GO:0044772	GO:0006334	GO:0010389	GO:0006355	GO:0010449	GO:0006351	GO:0010448
PH01000236G1170	GO:0005634	GO:0003677	GO:0006355	GO:0006351
PH01000237G0490	GO:0008171	GO:0046983
PH01000238G0180
PH01000238G0530	GO:0012505	GO:0019897	GO:0005886	GO:0043531	GO:0005524	GO:0000166	GO:0009626	GO:0007165
PH01000238G0930
PH01000239G0570	GO:0006950
PH01000240G0050	GO:0009507	GO:0009941	GO:0009570	GO:0005829	GO:0005524	GO:0008887	GO:0004849	GO:0009854	GO:0009853	GO:0006206	GO:0043097
PH01000240G0060	GO:0005783	GO:0042765	GO:0016255
PH01000240G0310	GO:0005794	GO:0005886	GO:0005524	GO:0102391	GO:0004467	GO:0006631
PH01000240G0320
PH01000240G0740	GO:0005783	GO:0004190	GO:0070001	GO:0003677	GO:0030163	GO:0009737	GO:0009414	GO:0009627
PH01000240G1000	GO:0005737	GO:0005634	GO:0005667	GO:0003677	GO:0046982	GO:0000981	GO:0042023	GO:0000082	GO:0006357	GO:0006351
PH01000241G0070	GO:0046872	GO:0004722
PH01000242G0150	GO:0009941	GO:0009535	GO:0016021	GO:0009522	GO:0009523	GO:0010287	GO:0016168	GO:0046872	GO:0031409	GO:0015979	GO:0009768	GO:0018298	GO:0009416
PH01000242G0220
PH01000242G0340	GO:0044732	GO:0005730	GO:0005634	GO:0030687	GO:0016435	GO:0008650	GO:0008649	GO:0000466	GO:0000463	GO:0031167
PH01000242G0390	GO:0005794	GO:0016021	GO:0009705	GO:0005774	GO:0005355	GO:0005351	GO:0042593	GO:0046323	GO:0035428	GO:0010030
PH01000242G0550	GO:0005759	GO:0005739	GO:0051537	GO:0051539	GO:0008198	GO:0036455	GO:0005198	GO:0006879	GO:0016226	GO:0097428
PH01000242G1010	GO:0005783	GO:0005789	GO:0005794	GO:0016021	GO:0005506	GO:0042284	GO:0009640	GO:0046520
PH01000243G0010	GO:0009570	GO:0003879	GO:0000287	GO:0000105
PH01000243G0120	GO:0005777	GO:0016874	GO:0006631
PH01000243G0160
PH01000243G0480	GO:0009507	GO:0080085	GO:0005786	GO:0045038	GO:0009416
PH01000243G0640	GO:0005634	GO:0005886	GO:0005524	GO:0004675	GO:0007166	GO:0006952	GO:0006468
PH01000244G0330	GO:0005788
PH01000244G0440	GO:0033186	GO:0005634	GO:0016569	GO:0006310	GO:0006281	GO:0044772	GO:0006334	GO:0010389	GO:0006355	GO:0010449	GO:0006351	GO:0010448
PH01000244G1210	GO:0005886	GO:0005524	GO:0004715	GO:0019901	GO:0004675	GO:0007166	GO:0006468
PH01000245G0260	GO:0005634	GO:0019005	GO:0010011	GO:0000822	GO:0009734	GO:0016567
PH01000245G0870
PH01000246G0240	GO:0005794	GO:0000139	GO:0016021	GO:0016760	GO:0051753	GO:0071555	GO:0030244	GO:0071669
PH01000246G0510	GO:0000148	GO:0005794	GO:0016021	GO:0005886	GO:0009506	GO:0003843	GO:0006075	GO:0071555	GO:0048589	GO:0009556	GO:0009555	GO:0008360
PH01000246G1000	GO:0016020	GO:0046872	GO:0061630	GO:0043161	GO:0000209	GO:0042787
PH01000246G1010	GO:0005829	GO:0016791	GO:0005975
PH01000248G0210	GO:0005829	GO:0005524	GO:0008865	GO:0004340	GO:0005536	GO:0019158	GO:0001678	GO:0006096
PH01000248G0550	GO:0009507	GO:0009707	GO:0009902
PH01000249G0470	GO:0005654	GO:0008270
PH01000249G0480	GO:0005739	GO:0004519	GO:0003723	GO:1905639	GO:0009451
PH01000249G0950	GO:0005737	GO:0005768	GO:0005794	GO:0000139	GO:0016021	GO:0005802	GO:0016757
PH01000249G1050	GO:0005737	GO:0046914	GO:0046916	GO:0030001
PH01000250G0780	GO:0000777	GO:0005828	GO:0005635	GO:0009524	GO:0000919	GO:0009553	GO:0009555	GO:0032467	GO:0060236	GO:2000694
PH01000251G0250
PH01000251G1020	GO:0005737	GO:0005634	GO:0016787	GO:1902348	GO:0010223	GO:1901601
PH01000251G1270	GO:0009507	GO:0009536	GO:0004020	GO:0005524	GO:0019344	GO:0070814	GO:0016310	GO:0000103
PH01000252G0080	GO:0005737	GO:0005886	GO:0043531	GO:0005524	GO:0009814	GO:0009626	GO:0007165
PH01000252G0840	GO:0009507	GO:0005739	GO:0005524	GO:0004830	GO:0006436
PH01000252G0970	GO:0005871	GO:0005874	GO:0005524	GO:0016887	GO:0008017	GO:0003777	GO:0007018
PH01000253G0060	GO:0005789	GO:0016021	GO:0003882	GO:0006646	GO:0006659
PH01000253G0990	GO:0003677	GO:0003700	GO:0009742	GO:0040008	GO:0006351
PH01000254G0110	GO:0046872	GO:0004722
PH01000254G0360	GO:0004842
PH01000254G0860	GO:0005789	GO:0000139	GO:0016021	GO:0010296	GO:0009056	GO:0009737
PH01000254G0870	GO:0005509
PH01000254G0920
PH01000255G0120
PH01000255G0280	GO:0008061	GO:0004568	GO:0016998	GO:0006032	GO:0006952	GO:0000272
PH01000255G1080	GO:0005634	GO:0003723	GO:0008219	GO:0006952	GO:0009693	GO:0010150
PH01000255G1150	GO:0005634	GO:0005524	GO:0004693	GO:0008353	GO:0006468	GO:0010468	GO:0007346
PH01000255G1270	GO:0007165
PH01000256G0030	GO:0005634	GO:1990837	GO:0003700	GO:0045893	GO:0006351	GO:0010228
PH01000256G0230	GO:0005634	GO:0043565	GO:0003700	GO:0006952	GO:0010150	GO:0010200	GO:0006351
PH01000257G0110
PH01000257G0130
PH01000257G0470	GO:0031969	GO:0009535	GO:0016021	GO:0015095	GO:0005384	GO:0006816	GO:0010270
PH01000257G0590
PH01000257G0700	GO:0016874	GO:0009733	GO:0009416
PH01000257G0720	GO:0016874	GO:0009733	GO:0009416
PH01000258G0190	GO:0009815	GO:0031418	GO:0046872	GO:0009693	GO:0009835
PH01000258G0390	GO:0030136	GO:0005886	GO:0000911	GO:0009825	GO:0040008
PH01000258G1040
PH01000258G1050
PH01000259G0020	GO:0016021	GO:0005785	GO:0005525	GO:0005047
PH01000259G0090
PH01000259G0830
PH01000259G1000	GO:0016021	GO:0005743	GO:0022857	GO:0006839
PH01000259G1230
PH01000260G0040	GO:0016021	GO:0005215	GO:0006857
PH01000260G0240	GO:0005634	GO:0001046	GO:0046983	GO:0003700	GO:0001228	GO:0006366
PH01000260G0250	GO:0005759	GO:0051537	GO:0008198	GO:0005198	GO:0016226	GO:0097428
PH01000260G0320	GO:0005801	GO:0005783	GO:0005794	GO:0016021	GO:0006890
PH01000260G0380
PH01000260G0420
PH01000260G0560	GO:0005634	GO:0005524	GO:0003677	GO:0004674	GO:0006974	GO:0051321
PH01000260G0580	GO:0005634	GO:0005524	GO:0003677	GO:0004674	GO:0006974	GO:0051321
PH01000260G0590	GO:0005634	GO:0005524	GO:0003677	GO:0004674	GO:0006974	GO:0051321
PH01000260G0630	GO:0009570	GO:0030604	GO:0030145	GO:0070402	GO:0051484	GO:0046686
PH01000260G0780	GO:0005737	GO:0005524	GO:0004672	GO:0004674	GO:0004871	GO:0035556
PH01000260G1030
PH01000260G1250	GO:0005829	GO:0008964	GO:0015977	GO:0015979	GO:0006099
PH01000261G0520
PH01000261G0880	GO:0005634	GO:0015074	GO:0006355	GO:0006351
PH01000261G0890	GO:0005634	GO:0003677	GO:0006355	GO:0006351
PH01000261G1090	GO:0005634	GO:0003677	GO:0003700	GO:0006351
PH01000261G1190	GO:0005737	GO:0005783	GO:0005789	GO:0005794	GO:0016021	GO:0005634	GO:0005506	GO:0031418	GO:0004656
PH01000262G0110	GO:0005783	GO:0005794	GO:0005886	GO:0009506	GO:0003846	GO:0090430	GO:0016787	GO:0004622	GO:0009809	GO:0006629	GO:0046686	GO:0042542	GO:0006979	GO:0010043
PH01000262G0240	GO:0005622	GO:0005886	GO:0004435	GO:0004871	GO:0035556	GO:0016042
PH01000262G0320	GO:0031205	GO:0016021	GO:0005784	GO:0005086	GO:0031204	GO:0006616
PH01000262G0330	GO:0005634	GO:0016874	GO:0061665	GO:0008270	GO:0016925
PH01000262G0810	GO:0005874	GO:0005524	GO:0008017	GO:0003777	GO:0007018
PH01000262G1070	GO:0005634	GO:0003677	GO:0003700	GO:0006351
PH01000262G1270	GO:0009941	GO:0009535	GO:0016021	GO:0009522	GO:0009523	GO:0010287	GO:0016168	GO:0046872	GO:0031409	GO:0009768	GO:0018298	GO:0009416
PH01000262G1390	GO:0016021	GO:0005886	GO:0009506	GO:0005773	GO:0005524	GO:0030246	GO:0004674	GO:0004675	GO:0031625	GO:0006468	GO:0048544
PH01000263G0260	GO:0030877	GO:0044297	GO:0005737	GO:0005829	GO:0070062	GO:0043005	GO:0005641	GO:0005654	GO:0019005	GO:0019904	GO:0042803	GO:0031625	GO:0007568	GO:0055007	GO:0071277	GO:1990830	GO:0060548
PH01000263G0390	GO:0005524	GO:0003919	GO:0016787	GO:0000287	GO:0008531	GO:0009398	GO:0009231
PH01000263G0670	GO:0005737	GO:0008964	GO:0015977	GO:0015979	GO:0006099
PH01000263G0760	GO:0005634	GO:0005667	GO:0003682	GO:0000977	GO:0001085	GO:0003700	GO:0001228	GO:0008270	GO:0030154	GO:0009416
PH01000263G1210	GO:0005737	GO:0016604	GO:0005634	GO:0016605	GO:0005524	GO:0009882	GO:0071949	GO:0042802	GO:0016301	GO:0046872	GO:0004672	GO:0046283	GO:0060918	GO:0009785	GO:0010617	GO:0007623	GO:0006952
PH01000264G0100	GO:0005634	GO:0006355	GO:0006351
PH01000264G0330	GO:0005623	GO:0045454
PH01000264G0460	GO:0005783	GO:0005794	GO:0000139	GO:0016021	GO:0030246	GO:1990714	GO:0010405	GO:0018258	GO:0080147
PH01000264G0510	GO:0005886	GO:0016567
PH01000264G0790	GO:0005634
PH01000264G0980	GO:0009507	GO:0009707	GO:0009902
PH01000265G1120	GO:0016021	GO:0005886
PH01000266G0010
PH01000266G0360	GO:0005634	GO:0005516	GO:0010337	GO:0009651	GO:0009414
PH01000266G0820	GO:0031969	GO:0048529	GO:0046872	GO:0015995	GO:0015979
PH01000266G1280
PH01000267G0430	GO:0016021	GO:0005886	GO:0009506	GO:0005773	GO:0005524	GO:0030246	GO:0004674	GO:0004675	GO:0031625	GO:0006468	GO:0048544
PH01000267G0670	GO:0043231	GO:0016020	GO:0004519	GO:0003723	GO:0009451
PH01000268G0820	GO:0005782	GO:0006457	GO:0009408	GO:0000302
PH01000268G1040	GO:0005737	GO:0005874	GO:0008017	GO:0007010
PH01000269G0130	GO:0009507	GO:0009534	GO:0009535	GO:0016021	GO:0009579	GO:0042802	GO:0016730	GO:0019904	GO:0015979	GO:0009773
PH01000269G0340
PH01000270G0760	GO:0005737	GO:0005730	GO:0005524	GO:0004004	GO:0003723	GO:0010501
PH01000270G1150	GO:0009570	GO:0050518	GO:0019288
PH01000271G0080	GO:0005886	GO:0043531	GO:0005524	GO:0009626	GO:0007165
PH01000271G0310	GO:0016459	GO:0009506	GO:0035619	GO:0030133	GO:0003779	GO:0005524	GO:0005516	GO:0003774	GO:0030048	GO:0051645	GO:0048467	GO:0090436	GO:0051646	GO:0060151	GO:0048768	GO:0048767	GO:0010091
PH01000271G0410	GO:0016459	GO:0009506	GO:0035619	GO:0030133	GO:0003779	GO:0005524	GO:0005516	GO:0003774	GO:0030048	GO:0051645	GO:0048467	GO:0090436	GO:0051646	GO:0060151	GO:0048768	GO:0048767	GO:0010091
PH01000271G0440	GO:0005886	GO:0005525	GO:0003924	GO:0015031
PH01000271G0470	GO:0004029
PH01000271G1010	GO:0005886	GO:0005509
PH01000272G0700
PH01000272G0900	GO:0005829	GO:0012505	GO:0016021	GO:0005886	GO:0005215	GO:0009626	GO:0012501	GO:0006810
PH01000272G0990	GO:0005634	GO:0007049	GO:0051301
PH01000272G1300
PH01000274G0530	GO:0005524	GO:0016740	GO:0016567
PH01000274G0570	GO:0009507	GO:0005737	GO:0005730	GO:0005524	GO:0004004	GO:0070180	GO:0080158	GO:1901259	GO:0010501
PH01000274G0860	GO:0030054	GO:0005654
PH01000274G1160
PH01000276G0060	GO:0004857
PH01000276G0120
PH01000276G0600	GO:0030054	GO:0005634	GO:0005777	GO:0045211	GO:0005524	GO:0016887	GO:0007612	GO:0007613	GO:0051967	GO:0002092
PH01000276G0610
PH01000276G1040	GO:0005769	GO:0016021	GO:0016020	GO:0005886	GO:0015095	GO:0015693
PH01000276G1080	GO:0009507	GO:0009570	GO:0005634	GO:0009536
PH01000276G1300	GO:0009535	GO:0016021	GO:0046872	GO:0061630	GO:0043161
PH01000276G1340	GO:0031225	GO:0005886	GO:0004190	GO:0030163	GO:0006508
PH01000277G0530	GO:0005783	GO:0006952	GO:0006491
PH01000277G0730	GO:0005741	GO:0005739	GO:0016491	GO:0008270	GO:0050773
PH01000277G1000	GO:0005829	GO:0003729
PH01000278G0200	GO:0016020	GO:0030692	GO:0005730	GO:0005634	GO:0032040	GO:0019899	GO:0003723	GO:0030515	GO:0030490	GO:0042274
PH01000278G0580	GO:0016021	GO:0020037	GO:0005506	GO:0004497	GO:0016705	GO:0016132	GO:0010268	GO:0022900	GO:0001578	GO:0009647	GO:0016125
PH01000279G0080	GO:0012506	GO:0070300	GO:1901611	GO:0035091	GO:0001786	GO:0006950	GO:0009415
PH01000279G0180	GO:0005829	GO:0009631	GO:0009737	GO:0009414
PH01000279G0220	GO:0004013	GO:0051287	GO:0006730	GO:0019510
PH01000279G0450	GO:0048046	GO:0005622	GO:0009506	GO:0005179	GO:0004871	GO:0009742	GO:0019722	GO:0007267	GO:0045926	GO:0009741
PH01000279G0830	GO:0005634	GO:0006355	GO:0006351
PH01000280G0110	GO:0009507	GO:0016020	GO:0005753	GO:0005739	GO:0005730	GO:0045263	GO:0050897	GO:0005507	GO:0008270	GO:0009555	GO:0015992
PH01000280G0290
PH01000280G1060
PH01000281G0410	GO:0000287	GO:0016854	GO:0006518
PH01000281G0780	GO:0016021	GO:0005524	GO:0004674
PH01000281G1000
PH01000281G1170	GO:0016021	GO:0005743	GO:0005739	GO:0005509	GO:0022857	GO:0006839
PH01000281G1220	GO:0005759	GO:0005739
PH01000282G0560
PH01000282G0580
PH01000283G0010	GO:0009570	GO:0045549	GO:0046872	GO:0009688
PH01000283G0430	GO:0005737	GO:0005634	GO:0004842
PH01000284G0450
PH01000284G0590	GO:0005634	GO:0005667	GO:0003682	GO:0000977	GO:0001085	GO:0003700	GO:0001228	GO:0008270	GO:0030154	GO:0007623	GO:0009416
PH01000284G0630	GO:0005635	GO:0031080	GO:0017056	GO:0006406	GO:0045893	GO:0006606
PH01000284G0660	GO:0016021	GO:0008250	GO:0004579	GO:0043687	GO:0018279
PH01000284G0670	GO:0016021	GO:0008250	GO:0004579	GO:0043687	GO:0018279
PH01000284G0690	GO:0005829	GO:0048487	GO:0007023	GO:0007021
PH01000284G0720	GO:0005829	GO:0005634	GO:0005524	GO:0034605	GO:0019538
PH01000284G0790	GO:0005794	GO:0005886	GO:0009506	GO:0005773	GO:0005524	GO:0016787	GO:0046872	GO:0015031	GO:0016192
PH01000284G0960	GO:0009507	GO:0005739	GO:0004151	GO:0046872	GO:0006207	GO:0044205	GO:0006221
PH01000285G0540	GO:0009501	GO:0009507	GO:0005524	GO:0008878	GO:0005978	GO:0019252
PH01000286G0010	GO:0016021	GO:0020037	GO:0005506	GO:0004497	GO:0016705
PH01000286G0050	GO:0000324	GO:0005635	GO:0046872	GO:0004222	GO:0008237	GO:0032183	GO:0061665	GO:0006974	GO:1990466	GO:0016925	GO:1990414	GO:0010224	GO:0010225	GO:0019985
PH01000286G0590	GO:0016747
PH01000286G0640	GO:0005737	GO:0005634	GO:0005524	GO:0005509	GO:0010857	GO:0009931	GO:0005516	GO:0004683	GO:0009738	GO:0035556	GO:0018105	GO:0046777
PH01000286G0650	GO:0016021	GO:0000325	GO:0005524	GO:0042626	GO:0008559	GO:0055085
PH01000286G0760	GO:0005770	GO:0005886	GO:0004871	GO:0045176	GO:0010540	GO:0048825	GO:0009908	GO:0010229	GO:0048827	GO:0009911	GO:0016567
PH01000286G0880	GO:0005634	GO:0007049	GO:0051301
PH01000286G0890
PH01000287G0340	GO:0005634	GO:0004860	GO:0007049
PH01000287G0700
PH01000287G0850	GO:0009707	GO:0005783	GO:0005576	GO:0009505	GO:0009506	GO:0050832	GO:0009682	GO:0009737	GO:0009409	GO:0009651
PH01000287G1110	GO:0030126	GO:0000139	GO:0005198	GO:0006888	GO:0006891	GO:0006886	GO:0006890
PH01000287G1250	GO:0008233
PH01000288G0820	GO:0005618	GO:0005829	GO:0022626	GO:0022627	GO:0016020	GO:0005730	GO:0005886	GO:0009506	GO:0005840	GO:0015935	GO:0005774	GO:0005773	GO:0003729	GO:0019843	GO:0003735	GO:0042256	GO:0042254
PH01000288G0970	GO:0009941	GO:0031969	GO:0016021	GO:0015231	GO:0008517	GO:0015350	GO:0051958
PH01000289G0120
PH01000289G0320	GO:0031307	GO:0005739	GO:0004306	GO:0006646
PH01000289G0410
PH01000289G0460	GO:0031225	GO:0046658	GO:0009505	GO:0005886	GO:0009506	GO:0005773	GO:0042973	GO:0004553	GO:0030247	GO:0005975	GO:0006952
PH01000289G0740
PH01000289G0810	GO:0005677	GO:0031519	GO:0009506	GO:0003677	GO:0042802	GO:0046872	GO:0035064	GO:0032922	GO:0009908	GO:1900111	GO:0048587	GO:0006355	GO:0009409	GO:0006351
PH01000289G0870	GO:0016021	GO:0005886	GO:0005385	GO:0071577	GO:0006829
PH01000289G1080	GO:0016021	GO:0005774	GO:0005337
PH01000289G1140	GO:0005874	GO:0000911	GO:0007020	GO:0031023	GO:0051225
PH01000290G0170	GO:0005634	GO:0003677	GO:0003700	GO:0044212	GO:0008270	GO:0006355	GO:0006351
PH01000290G0250	GO:0031225	GO:0046658	GO:0048046	GO:0005618	GO:0005886	GO:0048364	GO:0048367
PH01000291G0340
PH01000291G0470	GO:0005576	GO:0042973	GO:0042803	GO:0006076
PH01000291G0940	GO:0016021	GO:0005886	GO:0005524	GO:0004674
PH01000291G1050	GO:0005634	GO:0003677	GO:0006355	GO:0006351
PH01000292G0580	GO:0001650	GO:0005730	GO:0005654	GO:0003723	GO:2000234	GO:0045943	GO:0006364	GO:0006351
PH01000292G0760	GO:0005634	GO:0048471
PH01000292G0800
PH01000292G1220	GO:0031225	GO:0046658	GO:0005768	GO:0005794	GO:0009506	GO:0005802	GO:0016049	GO:0010215
PH01000292G1290	GO:0005634	GO:0005516	GO:0003677	GO:0006355	GO:0006950	GO:0006351
PH01000293G0280
PH01000293G0320
PH01000293G0540	GO:0005634	GO:0003677	GO:0051301	GO:0007064	GO:0008285
PH01000293G0560	GO:0016021	GO:0015095
PH01000293G1240	GO:0005774	GO:0005773	GO:0102203	GO:0102205	GO:0080043	GO:0080044	GO:0102202	GO:0016906	GO:0005975	GO:0009813	GO:0030259	GO:0010214	GO:0009845	GO:0016126	GO:0016125
PH01000294G0650	GO:0005737	GO:0005634	GO:0005886	GO:0005524	GO:0009931	GO:0005516	GO:0004683	GO:0009738	GO:0035556	GO:0018105	GO:0046777
PH01000294G0700	GO:0005759	GO:0005739	GO:0005524	GO:0051087	GO:0005507	GO:0051082	GO:0051085	GO:0009408	GO:0006986
PH01000294G1050	GO:0008146	GO:0009877
PH01000295G0180	GO:0005886	GO:0043531	GO:0005524	GO:0006952	GO:0007165
PH01000295G0320	GO:0009507	GO:0004197	GO:0043068
PH01000295G0710	GO:0005829	GO:0009331	GO:0004367	GO:0051287	GO:0005975	GO:0046168
PH01000296G0390	GO:0005634	GO:0043565	GO:0003700	GO:0044212	GO:0010120	GO:0070370	GO:0034605	GO:0042742	GO:0050832	GO:0010508	GO:0010200	GO:0009409	GO:0009408	GO:0006970	GO:0009651	GO:0009414	GO:0006351
PH01000297G0030
PH01000297G0140	GO:0005576	GO:0009505	GO:0004650	GO:0005975	GO:0071555
PH01000297G0240	GO:0005737	GO:0004161	GO:0004337	GO:0046872	GO:0006695	GO:0045337	GO:0033384
PH01000297G0490	GO:0000139	GO:0005886	GO:0005215	GO:0015031
PH01000297G0530	GO:0005938	GO:0016021	GO:0005524	GO:0004709	GO:0046872	GO:0004674	GO:0032147	GO:0009653	GO:0007346	GO:0023014	GO:0030587	GO:0030435	GO:0031098
PH01000297G0550	GO:0005938	GO:0016021	GO:0005524	GO:0004709	GO:0046872	GO:0004674	GO:0032147	GO:0009653	GO:0007346	GO:0023014	GO:0030587	GO:0030435	GO:0031098
PH01000297G0710	GO:0009507	GO:0009535	GO:0042651	GO:0005524	GO:0004672	GO:0004674	GO:0007623	GO:0009643	GO:0042548
PH01000297G0830	GO:0005634	GO:0003677	GO:0003700	GO:0006351
PH01000297G0870	GO:0005887	GO:0005886	GO:0003993	GO:0008195
PH01000297G1000	GO:0008289	GO:0006869
PH01000298G0170	GO:0005634	GO:1990837	GO:0003700	GO:0045893	GO:0006351	GO:0010228
PH01000298G0920	GO:0005930	GO:0005737	GO:0031514	GO:0036126	GO:0051082	GO:1904158	GO:0006457
PH01000298G1100
PH01000299G0190	GO:0047631	GO:0047734	GO:0046872
PH01000299G0460	GO:0022625	GO:0003723	GO:0003735	GO:0000470	GO:0006412
PH01000299G0540	GO:0005737	GO:0005874	GO:0005819	GO:0005524	GO:0008017	GO:0003777	GO:0007018
PH01000299G0550	GO:0031901	GO:0005768	GO:0016021	GO:0031201	GO:0005484	GO:0000149	GO:0006887	GO:0006623	GO:0007033	GO:0006906
PH01000299G0820	GO:0009507	GO:0009535	GO:0016021	GO:0009523	GO:0015979
PH01000299G0840	GO:0048046	GO:0005618	GO:0005773	GO:0004565	GO:0030246	GO:0005975
PH01000299G1040	GO:0005634	GO:0003677	GO:0003700	GO:0006351
PH01000300G0510	GO:0043231	GO:0005739	GO:0004519	GO:0003723	GO:0009451
PH01000300G0810	GO:0016021	GO:0005886	GO:0005524	GO:0004674
PH01000300G0900	GO:0016021	GO:0005886	GO:0005524	GO:0004674	GO:0009741	GO:0009826
PH01000300G0960
PH01000300G1100	GO:0005829	GO:0043231	GO:0019903	GO:0043666
PH01000300G1120	GO:0005829	GO:0005654	GO:0005886	GO:0019903	GO:0043666
PH01000301G0880	GO:0005618	GO:0005856	GO:0005829	GO:0005794	GO:0005634	GO:0009524	GO:0005524	GO:0016787	GO:0007049	GO:0051301	GO:0015031
PH01000301G0950	GO:0005886	GO:0005524	GO:0004675	GO:0007166	GO:0006952	GO:0006468
PH01000302G0730	GO:0005840	GO:0019843	GO:0003735	GO:0006412
PH01000302G0780	GO:0070062	GO:0005739	GO:0004177	GO:0030145	GO:0008237	GO:0003094	GO:0016485
PH01000302G0910	GO:0005634	GO:0043565	GO:0003700	GO:0009737	GO:1902074	GO:0009651	GO:0006351
PH01000303G0090
PH01000303G0100	GO:0005634	GO:0003677	GO:0003700	GO:0060774	GO:0009873	GO:0060772	GO:0010492	GO:0060771	GO:0006351
PH01000304G0290
PH01000304G0620	GO:0005622	GO:0010181	GO:0016491	GO:0055114	GO:0031408
PH01000304G0800	GO:0009507	GO:0009941	GO:0009570	GO:0005829	GO:0005524	GO:0044183	GO:0051082	GO:0006458	GO:0061077	GO:0006457	GO:0042026
PH01000305G0300
PH01000305G0700	GO:0005789	GO:0010008	GO:0016021	GO:0005886	GO:0008289	GO:0070273	GO:0009873	GO:1900056	GO:0009626	GO:1900150	GO:0009723	GO:0009751
PH01000305G0740	GO:0005768	GO:0005794	GO:0000139	GO:0016021	GO:0005802	GO:0015297	GO:0005464	GO:0008643	GO:0015790
PH01000305G0990	GO:0005634	GO:0000981	GO:0043565	GO:0001135	GO:0044212	GO:0030154	GO:0006357	GO:0006351
PH01000306G0300
PH01000306G0540	GO:0005634	GO:0007165
PH01000306G0790	GO:0031225	GO:0005886	GO:0016049	GO:0010215
PH01000306G0810	GO:0031225	GO:0005886	GO:0016049	GO:0010215
PH01000306G0830	GO:0005737	GO:0017057	GO:0005975	GO:0009051
PH01000307G1030	GO:0005783	GO:0004190	GO:0070001	GO:0003677	GO:0030163	GO:0009737	GO:0009414	GO:0009627
PH01000308G0710	GO:0005886	GO:0047617	GO:0004620	GO:0019374	GO:0016042	GO:0006644	GO:0040008	GO:0051707
PH01000308G0850	GO:0005634	GO:0003700	GO:0008270	GO:0010018	GO:0042753	GO:0045893	GO:0009585
PH01000309G0170	GO:0009507	GO:0005829	GO:0005739	GO:0004816	GO:0005524	GO:0006421
PH01000309G0180	GO:0009507	GO:0051537	GO:0009055	GO:0046872	GO:0022900
PH01000309G0740	GO:0046658	GO:0009507	GO:0016021	GO:0009506	GO:0004871	GO:0051607	GO:0010150	GO:0051707
PH01000309G0910	GO:0016021	GO:0016758	GO:0008152
PH01000311G0640	GO:0031225	GO:0046658	GO:0005576	GO:0009505	GO:0005886	GO:0042973	GO:0004553	GO:0030247	GO:0005975	GO:0071555	GO:0006952
PH01000311G1090	GO:0005737	GO:0005874	GO:0072686	GO:0005634	GO:0004197	GO:0008233	GO:0051304	GO:0000911	GO:0009793	GO:0009960	GO:0006887	GO:0051307	GO:0045876	GO:2000114	GO:0009749	GO:0009826	GO:0016192
PH01000311G1120	GO:0005737	GO:0005874	GO:0072686	GO:0005634	GO:0004197	GO:0008233	GO:0051304	GO:0000911	GO:0009793	GO:0009960	GO:0006887	GO:0051307	GO:0045876	GO:2000114	GO:0009749	GO:0009826	GO:0016192
PH01000312G0210	GO:0009507	GO:0009941	GO:0016021	GO:0008324	GO:0006813
PH01000312G0430	GO:0016021	GO:0030133	GO:0017022
PH01000312G0670	GO:0048046	GO:0005618	GO:0005773	GO:0004565	GO:0030246	GO:0005975
PH01000312G0720	GO:0005634	GO:0010438	GO:0009658	GO:0010439
PH01000312G1160	GO:0043231	GO:0005739	GO:0004519	GO:0003723	GO:0009451
PH01000313G0530	GO:0005681	GO:0046872	GO:0006397	GO:0000375
PH01000313G0970	GO:0009507	GO:0009707	GO:0009902
PH01000314G0300	GO:0000139	GO:0016021	GO:0009506	GO:0004252
PH01000314G0470	GO:0005634	GO:0043565	GO:0003700	GO:0006351
PH01000314G0570	GO:0043231	GO:0102359	GO:0102361	GO:0047218	GO:0080043	GO:0080044	GO:0050284	GO:0008152
PH01000314G0690	GO:0000814	GO:0043328
PH01000315G0170	GO:0005829	GO:0005524	GO:0016301	GO:0000287	GO:0030955	GO:0004743	GO:0006096
PH01000315G0410	GO:0009507	GO:0005739	GO:1900865	GO:1900864	GO:0006397
PH01000315G0560	GO:0005759	GO:0005739	GO:0004419	GO:0046872
PH01000316G0140	GO:0005634	GO:0003677	GO:0009926	GO:0009734	GO:0060184	GO:0043697	GO:0071365	GO:0071368	GO:0010311	GO:0009942	GO:0010014	GO:1905392	GO:0009945	GO:0006355	GO:0009301	GO:0006366
PH01000316G0850	GO:0043231	GO:0004519	GO:0003723	GO:0009451
PH01000316G0870	GO:0032039	GO:0016180
PH01000316G0900	GO:0005634	GO:0005886	GO:0046872	GO:0004842	GO:0009738	GO:0009850	GO:0009690	GO:0080148
PH01000316G0950
PH01000317G0170	GO:0016021	GO:0005886	GO:0005524	GO:0004674
PH01000317G0230	GO:0005769	GO:0016021	GO:0016020	GO:0005886	GO:0015095	GO:0015693
PH01000317G0650	GO:0005737	GO:0005829	GO:0030529	GO:1990861	GO:0003729	GO:0003723	GO:0051028	GO:0016579	GO:0060628	GO:0034517
PH01000317G0720	GO:0005794	GO:0016021	GO:0016413	GO:0071554
PH01000317G0880
PH01000317G1090
PH01000318G0600	GO:0016787
PH01000319G0250	GO:0005634	GO:0007049	GO:0051301
PH01000320G0460	GO:0005634	GO:0003677	GO:0003700	GO:0034605	GO:0009658	GO:0006952	GO:0009873	GO:0045893	GO:0009737	GO:0009409	GO:0009753	GO:0006970	GO:0009751	GO:0009651	GO:0009414	GO:0009611	GO:0006351
PH01000320G0610	GO:0048046	GO:0005618	GO:0009507	GO:0009505	GO:0009506	GO:0061634	GO:0046556	GO:0030246	GO:0009044	GO:0080176	GO:0071555	GO:0046686	GO:0045493	GO:0010411
PH01000320G0640	GO:0005634	GO:0042742
PH01000320G0680	GO:0016021	GO:0005774	GO:0008324
PH01000320G0750	GO:0005618	GO:0009505	GO:0005886	GO:0004563	GO:0015929	GO:0102148	GO:0005975
PH01000321G0060	GO:0005886
PH01000321G0070	GO:0046872	GO:0022008
PH01000321G0370
PH01000321G0430	GO:0005829	GO:0005634	GO:0005524	GO:0016301	GO:0004674	GO:0046777	GO:0009741
PH01000321G0540	GO:0005634	GO:0016567
PH01000321G0930
PH01000321G1030	GO:0048046	GO:0009897	GO:0004252	GO:0042127	GO:0010103
PH01000322G0030	GO:0000287	GO:0004737	GO:0030976
PH01000322G0600	GO:0016021	GO:0005743	GO:0015266	GO:0009793	GO:0033365
PH01000322G0760	GO:0005759	GO:0005739	GO:0004314	GO:0003723	GO:0016740	GO:0006635	GO:0006633	GO:0008152
PH01000322G1120	GO:0005737	GO:0005856	GO:0003779	GO:0030036
PH01000323G0230	GO:0003677	GO:0046872
PH01000323G0330	GO:0005634	GO:0003677	GO:0003700	GO:0044212	GO:0008270	GO:0006355	GO:0006351
PH01000323G0430	GO:0031225	GO:0046658	GO:0048046	GO:0005618	GO:0005886	GO:0048364	GO:0048367
PH01000323G0640	GO:0005829	GO:0005634	GO:0005681	GO:0003729	GO:0006397	GO:0051028	GO:1901000	GO:2000070	GO:0008380	GO:0010228
PH01000324G0060	GO:0016021	GO:0005886	GO:0005524	GO:0004674	GO:0010102	GO:0010468
PH01000324G0270	GO:0005634	GO:0005524	GO:0046872	GO:0004652	GO:0003723	GO:0006378	GO:0043631
PH01000324G1160	GO:0031969	GO:0016021	GO:0005524	GO:0005471
PH01000325G0630	GO:0009055	GO:0046872	GO:0055114
PH01000327G0020
PH01000327G0270	GO:0005788	GO:0005524	GO:0051082	GO:0006457	GO:0006950
PH01000327G0330	GO:0009507	GO:0009570	GO:0005634	GO:0009536
PH01000327G0710	GO:0009504	GO:0005829	GO:0005789	GO:0012507	GO:0005794	GO:0016021	GO:0031902	GO:0005886	GO:0031201	GO:0005484	GO:0000149	GO:0000911	GO:0006888	GO:0006896	GO:0006891	GO:0006623	GO:0042147
PH01000328G0290	GO:0005783	GO:0005789	GO:0070062	GO:0016021	GO:0016020	GO:0005635	GO:0031090	GO:0004602	GO:0004364	GO:0010243
PH01000328G1000
PH01000329G0590
PH01000329G1150	GO:0016021	GO:0005215	GO:0006811	GO:0055072
PH01000330G0380
PH01000330G0880	GO:0016459	GO:0003779	GO:0005524	GO:0005516	GO:0003774	GO:0030048
PH01000331G0190	GO:0009535	GO:0016021	GO:0009522	GO:0016168	GO:0015979
PH01000331G0260	GO:0009535	GO:0009654	GO:0015979
PH01000331G0370	GO:0016021	GO:0005886	GO:0005524	GO:0004674
PH01000331G0400	GO:0016787	GO:0006952	GO:0016042
PH01000331G1130
PH01000332G0310
PH01000332G0410	GO:0005737	GO:0005730	GO:0005634	GO:0019005	GO:0016567	GO:0006511
PH01000332G0920	GO:0005737	GO:0006888
PH01000333G0330	GO:0005737	GO:0005634	GO:0010181	GO:0003958	GO:0016651	GO:0009793
PH01000333G0620	GO:0015934	GO:0019843	GO:0003735	GO:0006412
PH01000333G1110
PH01000336G0710	GO:0009507	GO:0009535	GO:0016021
PH01000336G1130	GO:0005840	GO:0003735	GO:0006412
PH01000337G0750	GO:0005634	GO:0004518	GO:0006397	GO:0016180
PH01000337G0850
PH01000338G0170	GO:0005739	GO:0102351	GO:0030170
PH01000338G0250
PH01000338G0420	GO:0016021	GO:0005886	GO:0005524	GO:0004674
PH01000338G0460	GO:0016021	GO:0005886	GO:0005524	GO:0004674
PH01000338G0490	GO:0016021	GO:0005886	GO:0005524	GO:0004674
PH01000338G0730	GO:0005737	GO:0009734	GO:0007275	GO:0040008
PH01000338G0970	GO:0032580	GO:0016021	GO:0050373	GO:0003978	GO:0045227	GO:0006012	GO:0033358
PH01000338G1030	GO:0005886	GO:0031201	GO:0005774	GO:0005483	GO:0019905	GO:0006886	GO:0061025	GO:0016192
PH01000339G0410	GO:0005576	GO:0006952
PH01000339G0550	GO:0005576	GO:0042973	GO:0019863	GO:0008152
PH01000339G0810	GO:0015629	GO:0003779	GO:0030042
PH01000339G1090
PH01000340G0180	GO:0010494	GO:0000932	GO:0046872	GO:0009737	GO:0010162
PH01000340G0420
PH01000340G0740	GO:0005737	GO:0019005	GO:0031625	GO:0042742	GO:0043161	GO:0042787	GO:0030162
PH01000341G0490	GO:0005737	GO:0003755	GO:0006457
PH01000341G0810	GO:0005737
PH01000341G1020	GO:0005737	GO:0005886	GO:0043531	GO:0005524	GO:0009814	GO:0009626	GO:0007165
PH01000342G0300	GO:0016021	GO:0005887	GO:0051119	GO:0008643
PH01000342G0690	GO:0005737	GO:0005634	GO:0005886	GO:0010427	GO:0042803	GO:0004864	GO:0004872	GO:0009738	GO:0009789	GO:0009737
PH01000343G0220	GO:0005737	GO:0005730	GO:0005634	GO:0005886	GO:0005524	GO:0016301	GO:0004672	GO:0004674	GO:0009734	GO:0010540	GO:0035556	GO:0006468
PH01000343G0330	GO:0005634	GO:0003677	GO:0003700	GO:0051301	GO:0006952	GO:0009873	GO:0010200	GO:0006351	GO:0001944
PH01000343G0340	GO:0005576
PH01000343G0410	GO:0009507	GO:0004310	GO:0016767	GO:0051996	GO:0016117	GO:0006696
PH01000343G0430	GO:0016787	GO:0046872	GO:0009611
PH01000343G0830	GO:0005634	GO:0003700	GO:0044212	GO:0009873	GO:0006351
PH01000343G0850	GO:0005739	GO:0005634	GO:0046872	GO:0042803	GO:0004842	GO:0051301	GO:0016049	GO:0009817	GO:0033523	GO:0010390	GO:0009965	GO:0010389	GO:0010162	GO:0010228
PH01000343G0880	GO:0009507	GO:0009570	GO:0009534	GO:0003991	GO:0034618	GO:0005524	GO:0042450
PH01000343G0890
PH01000343G0910	GO:0009734	GO:0010305	GO:0010087	GO:0009733
PH01000344G0180	GO:0009507	GO:0009570	GO:0016021	GO:0009505	GO:0005886	GO:0090406	GO:0005524	GO:0016301	GO:0004674	GO:0046777	GO:0010070	GO:0010069
PH01000345G0300	GO:0005789	GO:0016021	GO:0005506	GO:0016491	GO:0008610	GO:0006629
PH01000345G0480	GO:0005887	GO:0008519	GO:0072488	GO:0015695
PH01000345G0650
PH01000346G0200	GO:0005634	GO:0030154	GO:0006974	GO:0071217	GO:0009908	GO:0010393	GO:0010073	GO:0080001	GO:0048359	GO:0045892	GO:0009944	GO:0051512	GO:0045995	GO:0009909	GO:2000024	GO:1902183	GO:0009733
PH01000346G0830
PH01000347G0300	GO:0005739	GO:0005509
PH01000347G0570	GO:0016020	GO:0003885	GO:0050660	GO:0050105	GO:0019853
PH01000347G1310	GO:0009507	GO:0009941	GO:0009706	GO:0031357	GO:0009536	GO:0043621	GO:0010020	GO:0009658
PH01000347G1380	GO:0005852	GO:0003743
PH01000348G0840	GO:0005737	GO:0005524	GO:0004349	GO:0004350	GO:0055129
PH01000349G0130
PH01000349G0220	GO:0005829	GO:0005634	GO:0005681	GO:0003729	GO:0006397	GO:0051028	GO:1901000	GO:2000070	GO:0008380	GO:0010228
PH01000349G0420
PH01000349G0580	GO:0016021	GO:0005355	GO:0005351	GO:0046323	GO:0035428
PH01000349G0810	GO:0016021	GO:0005355	GO:0005351	GO:0046323	GO:0035428
PH01000349G1160	GO:0046872	GO:0004722
PH01000350G0060
PH01000350G0380	GO:0005886	GO:0043531	GO:0005524	GO:0006952	GO:0007165
PH01000351G0270	GO:0016021	GO:0031965	GO:0005886	GO:0015171	GO:0015293	GO:0003333	GO:0015802
PH01000352G0070	GO:0000786	GO:0005634	GO:0003677	GO:0006334
PH01000352G0510	GO:0030136	GO:0005769	GO:0005794	GO:0016021	GO:0005654	GO:0032050	GO:0072583
PH01000352G0790	GO:0048046	GO:0005615	GO:0009505	GO:0009506	GO:0080167
PH01000352G1050	GO:0005794	GO:0005886	GO:0009506	GO:0005774	GO:0005773
PH01000353G0210
PH01000353G0260	GO:0007049	GO:0051301
PH01000353G0570
PH01000353G0820
PH01000353G0900	GO:0071013	GO:0000243	GO:0005829	GO:0005730	GO:0034715	GO:0071011	GO:0071010	GO:0034719	GO:0097526	GO:0005685	GO:0005689	GO:0005686	GO:0005687	GO:0005682	GO:0003723	GO:0048589	GO:0000398
PH01000354G0020	GO:0048046	GO:0005618	GO:0004575	GO:0005975
PH01000354G0040	GO:0048046	GO:0005618	GO:0004575	GO:0005975
PH01000354G0150
PH01000354G0450	GO:0046658	GO:0005618	GO:0005737	GO:0005576	GO:0005634	GO:0042973	GO:0004553	GO:0030247	GO:0005975	GO:0071555	GO:0006952
PH01000355G0090	GO:0005634	GO:0003677	GO:0043565	GO:0003700	GO:0071472	GO:0009736	GO:0009873	GO:0045595	GO:0009409	GO:0009416	GO:0006970	GO:0009651	GO:0009414	GO:0009611	GO:0006351
PH01000355G0220	GO:0009507	GO:0009535	GO:0005783	GO:0005886	GO:0009579	GO:0005774	GO:0005773	GO:0040008	GO:0009409	GO:0009651	GO:0009414
PH01000355G0390	GO:0005737	GO:0000932	GO:0000175	GO:0046872	GO:0003723	GO:0000291	GO:0034427
PH01000355G0770	GO:0035251	GO:0008152
PH01000355G0860	GO:0048046	GO:0005618	GO:0005615	GO:0005794	GO:0009505	GO:0009741
PH01000355G0880	GO:0048046	GO:0005615	GO:0005794	GO:0009505	GO:0040007	GO:0001666
PH01000355G1080	GO:0005634	GO:0003677	GO:0046983	GO:0003700	GO:0006351
PH01000356G0330	GO:0022625	GO:0005730	GO:0070180	GO:0003735	GO:0042256	GO:0006412
PH01000356G0540	GO:0005737	GO:0000177	GO:0005829	GO:0000178	GO:0000176	GO:0005730	GO:0005634	GO:0000175	GO:0003723	GO:0000467	GO:0034661	GO:0070651	GO:0071042	GO:0071035	GO:0071038	GO:0070478	GO:0070481
PH01000356G0640	GO:0005576	GO:0016788	GO:0042335	GO:0016042
PH01000356G0720
PH01000356G0950	GO:0005634	GO:0009506	GO:0005524	GO:0003677	GO:0004386	GO:0046872	GO:0016569
PH01000356G1120
PH01000356G1260	GO:0009507	GO:0009941	GO:0031969	GO:0010291	GO:0020037	GO:0005506	GO:0016705	GO:0016117	GO:0016123
PH01000357G0230	GO:0048046	GO:0016021	GO:0000325	GO:0009506	GO:0005774	GO:0005773	GO:0005524	GO:0042626	GO:0010290	GO:0015431	GO:0008559
PH01000357G0620	GO:0005737	GO:0005730	GO:0005524	GO:0004004	GO:0003723	GO:0000184	GO:0010501	GO:0006364
PH01000357G0630
PH01000357G0760
PH01000357G0810	GO:0047274	GO:0005975
PH01000357G1050	GO:0016021	GO:0005886	GO:0043447	GO:0006723	GO:0006952	GO:0009793	GO:0006629	GO:0048316
PH01000357G1060	GO:0016021	GO:0005886	GO:0043447	GO:0006723	GO:0006952	GO:0009793	GO:0006629	GO:0048316
PH01000358G0390	GO:0005634	GO:0000981	GO:0043565	GO:0001135	GO:0003700	GO:0044212	GO:0009785	GO:0030154	GO:0007275	GO:0006357	GO:0009737	GO:0009739	GO:0009753	GO:0009751	GO:0006351
PH01000358G0440	GO:0005829	GO:0003872	GO:0005524	GO:0046872	GO:0006002	GO:0006096	GO:0010053
PH01000358G0680	GO:0005829	GO:0005524	GO:0008865	GO:0004340	GO:0005536	GO:0019158	GO:0001678	GO:0006096
PH01000358G0880	GO:0009507	GO:0004471	GO:0004473	GO:0046872	GO:0051287	GO:0008948	GO:0006108	GO:0006090
PH01000359G0680
PH01000360G0190	GO:0005737	GO:0005634	GO:0005886	GO:0005524	GO:0009931	GO:0005516	GO:0004683	GO:0046872	GO:0009738	GO:0035556	GO:0018105	GO:0046777
PH01000360G0210
PH01000360G0400	GO:0005739	GO:0003848	GO:0005524	GO:0004156	GO:0016301	GO:0000287	GO:0046656	GO:0046654
PH01000360G0720	GO:0048046	GO:0016853
PH01000360G0820	GO:0009507	GO:0009570	GO:0009536	GO:0004315	GO:0009631	GO:0009793	GO:0006633	GO:0006636
PH01000360G1130	GO:0005783	GO:0005774	GO:0016788	GO:0009058
PH01000361G0050	GO:0009507	GO:0009941	GO:0016021	GO:0016020	GO:0005886	GO:0009506	GO:0005774	GO:0005773	GO:0006811
PH01000361G0150	GO:0005737	GO:0005829	GO:0005634	GO:0005886	GO:0009536	GO:0005524	GO:0004674	GO:0035556	GO:0010107	GO:0006468	GO:0007584	GO:0009414	GO:0010118
PH01000361G0250	GO:0016021	GO:0005886	GO:0090406	GO:0005355	GO:0005366	GO:0005351	GO:0046323	GO:0035428	GO:0015798	GO:0023052
PH01000361G0260	GO:0000781	GO:0005737	GO:0005634	GO:0030915	GO:0046983	GO:0072711	GO:0071478	GO:0034644	GO:0006310	GO:0006281	GO:0031398	GO:0040008	GO:0006355
PH01000361G0710
PH01000361G0770	GO:0016021	GO:0005622	GO:0005215	GO:0009873	GO:0010104
PH01000361G0860	GO:0009507	GO:0009570	GO:0030529	GO:0009579	GO:0003729	GO:0003723	GO:0031425	GO:1901259	GO:0006397
PH01000361G0870
PH01000362G0340	GO:0000139	GO:0016021	GO:0009506	GO:0004252
PH01000362G0390
PH01000362G0480	GO:0005886	GO:0004555	GO:0005993
PH01000362G0690	GO:0046872	GO:0022008
PH01000362G0760	GO:0005886
PH01000362G0920	GO:0005871	GO:0005874	GO:0005524	GO:0016887	GO:0008017	GO:0003777	GO:0007018
PH01000362G1060	GO:0016021	GO:0005524	GO:0016887
PH01000362G1120	GO:0070522	GO:0000110	GO:0017108	GO:0003684	GO:0003697	GO:0000014	GO:0000724	GO:0000710	GO:0006312	GO:0010213	GO:0006296	GO:0006294	GO:0010332	GO:0010224	GO:0070914
PH01000363G0950
PH01000364G0250	GO:0016021	GO:0016020	GO:0015079
PH01000364G0360
PH01000364G0500	GO:0043231	GO:0004519	GO:0003723	GO:0009451
PH01000364G0650
PH01000364G0860
PH01000364G1110	GO:0005576	GO:0006952
PH01000365G0050	GO:0005737	GO:0005829	GO:0012505	GO:0005634	GO:0005886	GO:0005524	GO:0051020	GO:0004675	GO:0007166	GO:0071369	GO:0009814	GO:0006468	GO:0009623
PH01000365G0120	GO:0043231	GO:0005739	GO:0004519	GO:0003723	GO:1900864
PH01000365G0310	GO:0009504	GO:0005829	GO:0005768	GO:0010008	GO:0005794	GO:0005886	GO:0005525	GO:0003924	GO:0000911	GO:0015031
PH01000365G0800	GO:0009507	GO:0009570	GO:0016020	GO:0005840	GO:0009579	GO:0003729	GO:0009735
PH01000365G0830	GO:0005634
PH01000365G0840
PH01000366G0450	GO:0070062	GO:0016021	GO:0005887	GO:0005886	GO:0015171	GO:0015179	GO:0015175	GO:0005283	GO:0003333	GO:0006865	GO:0001504	GO:0015804
PH01000367G0290
PH01000367G0470	GO:0016021	GO:0102336	GO:0102337	GO:0102338	GO:0009922	GO:0006633	GO:0006970	GO:0009611	GO:0010345
PH01000367G0550	GO:0000139	GO:0016021	GO:0047262	GO:0071555	GO:0045489
PH01000367G0600	GO:0055028	GO:0043622	GO:0009826
PH01000367G0730	GO:0005886	GO:0009506	GO:0043531	GO:0005524	GO:0006952	GO:0007165
PH01000367G0850	GO:0009507	GO:0009941	GO:0009534	GO:0009535	GO:0016020	GO:0005634	GO:0005886	GO:0010287	GO:0009579	GO:0031977	GO:0009658	GO:0042742	GO:0010193
PH01000367G0970	GO:0016021	GO:0046872	GO:0061630	GO:0004842	GO:0043161	GO:0016567
PH01000368G0120	GO:0005737	GO:0005768	GO:0005794	GO:0000139	GO:0016021	GO:0005802	GO:0016757
PH01000368G1010	GO:0005829	GO:0033926	GO:0004575	GO:0010311	GO:0009555	GO:0080022	GO:0048510	GO:0005987
PH01000369G0570	GO:0016607	GO:0005681	GO:0042802	GO:0003729	GO:0000398	GO:0006979	GO:0008380
PH01000369G0850	GO:0046872
PH01000370G0060	GO:0016021	GO:0005886	GO:0009506	GO:0005524	GO:0004674
PH01000370G0160	GO:0016021	GO:0004650	GO:0005975
PH01000370G0170	GO:0016021	GO:0004650	GO:0005975
PH01000370G0460	GO:0009507	GO:0009941	GO:0009570	GO:0009536	GO:0004048	GO:0000162
PH01000370G0640	GO:0005622	GO:0005524	GO:0004674	GO:0035556	GO:0018105	GO:0018107
PH01000370G0930	GO:0043625	GO:0003677	GO:0003887	GO:0006974	GO:0006271
PH01000370G1030	GO:0016021	GO:0008250	GO:0004579	GO:0018279
PH01000370G1090	GO:0005789	GO:0016021	GO:0004307	GO:0006506	GO:0016254
PH01000370G1100	GO:0016021	GO:0005516	GO:0006952	GO:0009607
PH01000370G1210	GO:0046872	GO:0004722
PH01000371G0050	GO:0008526
PH01000371G0180	GO:0005618	GO:0005739	GO:0005524	GO:0050897	GO:0005525	GO:0003924	GO:0003746	GO:0008270	GO:0046686
PH01000371G0540
PH01000371G0770	GO:0016853	GO:0009058
PH01000371G0800	GO:0005737	GO:0016363	GO:0005634	GO:0003950	GO:0009816	GO:0009793	GO:0009873	GO:0009867	GO:0010102	GO:0006809	GO:0012501	GO:2000377	GO:0009723	GO:0006970	GO:0010193	GO:0009651	GO:0000303
PH01000374G0600	GO:0030479	GO:0030125	GO:0005829	GO:0005794	GO:0005546	GO:0000147	GO:0007015	GO:0006897	GO:0006895
PH01000374G0610	GO:0031225	GO:0046658	GO:0009897	GO:0005886	GO:0030247	GO:0007155	GO:0010192	GO:0048354	GO:0009825	GO:0009651
PH01000376G0230	GO:0005743	GO:0070469	GO:0051539	GO:0046872	GO:0008137
PH01000376G0720	GO:0005634	GO:0003677	GO:0003700	GO:0009718	GO:0010120	GO:0042538	GO:0010150	GO:1900056	GO:0006561	GO:0006351	GO:0005992
PH01000377G0250	GO:0009535	GO:0016021	GO:0046872	GO:0061630	GO:0043161
PH01000377G0500
PH01000377G0860	GO:0005524	GO:0004674	GO:0004842
PH01000377G0960	GO:0005737	GO:0005524	GO:0008765	GO:0007049	GO:0051301	GO:0071555	GO:0009252	GO:0008360
PH01000378G0030	GO:0005634	GO:0032041	GO:0043565	GO:1990619	GO:0010187	GO:1900055	GO:0006355	GO:0006351
PH01000378G0230	GO:0016021	GO:0016020	GO:0052722	GO:0020037	GO:0005506	GO:0016709	GO:0010143	GO:0019395	GO:0044550
PH01000378G0940	GO:0005829	GO:0005576	GO:0004556	GO:0103025	GO:0005509	GO:0005975
PH01000379G0100	GO:0016430	GO:0030488
PH01000379G0790	GO:0005829	GO:0004014	GO:0006557	GO:0008295	GO:0006597
PH01000379G0990	GO:0031225	GO:0005886	GO:0004190	GO:0030163	GO:0006508
PH01000380G0220	GO:0005737	GO:0005829	GO:0005739	GO:0005634	GO:0001671	GO:0051087	GO:0046872	GO:0016226	GO:0097428	GO:0051259
PH01000381G0050	GO:0052595	GO:0052594	GO:0005507	GO:0052596	GO:0008131	GO:0048038	GO:0052593	GO:0009308
PH01000381G0780	GO:0005634	GO:0043565	GO:0003700	GO:0000077	GO:0040020	GO:0010332	GO:0006351
PH01000382G0520
PH01000382G0960	GO:0005930	GO:0005737	GO:0031514	GO:0036126	GO:0051082	GO:1904158	GO:0006457
PH01000383G0010	GO:0005737	GO:0005829	GO:0031965	GO:0005654	GO:0005634	GO:0001671	GO:0003682	GO:0003677	GO:0042393	GO:0030544	GO:0003723	GO:0061649	GO:0051083	GO:0016569	GO:0006260	GO:2000279	GO:0045893
PH01000383G0200	GO:0031410	GO:0050660	GO:0016614	GO:0050468	GO:0009820
PH01000383G0470	GO:0016593	GO:0005634	GO:0009908	GO:0016571	GO:0009910	GO:0006355	GO:0006368
PH01000384G0160	GO:0004568	GO:0006032	GO:0000272
PH01000384G0460
PH01000384G0870	GO:0005739	GO:0004519	GO:0003723	GO:0080156	GO:0010182
PH01000386G0210	GO:0005783	GO:0005789	GO:0016021
PH01000386G0260
PH01000386G0730	GO:0005737	GO:0016020	GO:0003723	GO:0009735
PH01000386G0830	GO:0005737	GO:0005634	GO:0010209	GO:0007059	GO:0006259	GO:1990067	GO:0016226	GO:0009944	GO:2001022	GO:0051726	GO:0042127
PH01000386G0840	GO:0005829	GO:0005634	GO:0000502	GO:0008541	GO:0005198	GO:0043248	GO:0030163	GO:0006511
PH01000387G0070	GO:0046872	GO:0016740	GO:0016567
PH01000389G0830	GO:0005783	GO:0005886	GO:0009536	GO:0005773	GO:0005509	GO:0070290	GO:0004630	GO:0016042	GO:0046470
PH01000389G0860	GO:0005576	GO:0050660	GO:0046593	GO:0016614	GO:0007267	GO:0009553	GO:0010430
PH01000390G0370	GO:0009507	GO:0009941	GO:0009570	GO:0005829	GO:0005634	GO:0010319	GO:0009579	GO:0005774	GO:0043295	GO:0004364	GO:0004601	GO:0006952	GO:0042742	GO:0006749	GO:0009409	GO:0080167	GO:0009651
PH01000390G0420	GO:0005737	GO:0005829	GO:0004364	GO:0006749	GO:0006979	GO:0009407
PH01000390G0450	GO:0009507
PH01000390G0610	GO:0005737	GO:0016021	GO:0030797	GO:0008757	GO:0032259	GO:0016126
PH01000390G0720	GO:0005737	GO:0051539	GO:0003994	GO:0046872	GO:0006097
PH01000391G0190	GO:0005829	GO:0005634	GO:0017172	GO:0046872	GO:0009061	GO:0070483	GO:0018171	GO:0001666
PH01000391G0450	GO:0005634	GO:0009908	GO:0006355	GO:0006351
PH01000391G0550
PH01000391G0590	GO:0016021	GO:0005886	GO:0006811
PH01000391G0650	GO:0071011	GO:0046540	GO:0005688	GO:0003723	GO:0000398
PH01000392G0490
PH01000392G0510	GO:0005634	GO:0003677	GO:0006355	GO:0006351
PH01000392G0730
PH01000392G0830
PH01000392G1070	GO:0005634	GO:0043565	GO:0006355
PH01000393G0170	GO:0005737	GO:0030529	GO:0003729	GO:0009908	GO:0006402	GO:0009626	GO:0080151	GO:2000028
PH01000393G0180	GO:0005737	GO:0030529	GO:0003729	GO:0009908	GO:0006402	GO:0009626	GO:0080151	GO:2000028
PH01000393G0200
PH01000393G0510	GO:0042973	GO:0006076	GO:0050832
PH01000393G0840	GO:0005739	GO:0051537	GO:0051539	GO:0005506	GO:0005198	GO:0016226	GO:0051604	GO:0097428
PH01000394G0420	GO:0005768	GO:0005777	GO:0034271	GO:0034272	GO:0000407	GO:0016303	GO:0005524	GO:0000045	GO:0006897	GO:0016197	GO:0030242	GO:0048015	GO:0006468
PH01000394G0440	GO:0005768	GO:0005777	GO:0034271	GO:0034272	GO:0000407	GO:0016303	GO:0005524	GO:0000045	GO:0006897	GO:0016197	GO:0055046	GO:0030242	GO:0048015	GO:0006468	GO:0072593	GO:0009651
PH01000394G0510	GO:0003677	GO:0046872
PH01000394G0800	GO:0043231	GO:0004519	GO:0003723	GO:0009451
PH01000396G0230	GO:0003723	GO:0003968	GO:0010492	GO:0016246
PH01000396G0430
PH01000397G0680	GO:0016021
PH01000397G0740	GO:0016021	GO:0046872	GO:0016757
PH01000397G0930	GO:0005618	GO:0005576	GO:0016020	GO:0071555	GO:0019953
PH01000399G0720
PH01000400G0300	GO:0005634	GO:0003677	GO:0048262	GO:0009908	GO:0006355	GO:0006351
PH01000401G0110
PH01000401G0180	GO:0031225	GO:0031012	GO:0005886	GO:0004222	GO:0008270	GO:0080186	GO:0007275	GO:1900056	GO:2000028	GO:0046686	GO:0009753	GO:0009651
PH01000401G0830	GO:0005874	GO:0008017
PH01000401G1040	GO:0005794	GO:0000139	GO:0016021	GO:0047262	GO:0016757	GO:0071555	GO:0045489	GO:0000271
PH01000402G0210	GO:0042597	GO:0008422	GO:0102483	GO:0085030	GO:2000899
PH01000403G0250	GO:0006807	GO:0060776
PH01000404G0150	GO:0005871	GO:0005874	GO:0009506	GO:0005524	GO:0016887	GO:0008017	GO:0003777	GO:0000911	GO:0009558	GO:0007112	GO:0007018	GO:0009555	GO:0010245
PH01000404G0240	GO:0022625	GO:0005730	GO:0003723	GO:0003735	GO:1902626	GO:0042256	GO:0000027	GO:0006412
PH01000405G0010	GO:0005524	GO:0008725	GO:0003922	GO:0008080	GO:0016462	GO:0006284	GO:0006541	GO:0006177
PH01000405G0710	GO:0030015	GO:0005634	GO:0000932	GO:0046872	GO:0004535	GO:0003723	GO:0043928	GO:0017148	GO:0006355	GO:0006351
PH01000405G0780
PH01000406G0410	GO:0009507	GO:0005524	GO:0005525	GO:0008728	GO:0016301	GO:0015969
PH01000406G0890	GO:0004177	GO:0004252	GO:0008240
PH01000407G0140	GO:0005829	GO:0008446	GO:0005525	GO:0042351	GO:0019673	GO:0009826
PH01000407G0230	GO:0030015	GO:0005634	GO:0000932	GO:0008408	GO:0046872	GO:0004535	GO:0003723	GO:0042742	GO:0043928	GO:0017148	GO:0000289	GO:0006355	GO:0006351
PH01000407G0240
PH01000407G0260	GO:0003993
PH01000407G0480	GO:0005634	GO:0043565	GO:0003700	GO:0006351
PH01000407G0530
PH01000408G0840	GO:0046872	GO:0061630	GO:0043161
PH01000409G0280	GO:0005737	GO:0005634	GO:0031386	GO:0006464	GO:0000398
PH01000409G0530	GO:0016021	GO:0005886	GO:0005524	GO:0004674
PH01000409G0670
PH01000410G0260	GO:0005829	GO:0005634	GO:0017172	GO:0046872	GO:0009061	GO:0070483	GO:0018171	GO:0001666
PH01000411G0510	GO:0016021	GO:0005774	GO:0005773	GO:0015140	GO:0015743	GO:0051453	GO:0006814
PH01000411G0640
PH01000411G0830	GO:0048046	GO:0009507	GO:0009570	GO:0016020	GO:0005777	GO:0005886	GO:0008453	GO:0050281	GO:0004760	GO:0019265	GO:0009853
PH01000411G0840
PH01000411G0930	GO:0031225	GO:0046658	GO:0016020	GO:0005886
PH01000411G0940	GO:0005634	GO:0046872	GO:0043565	GO:0003700	GO:0016569	GO:0050832	GO:0070829	GO:0090436	GO:0031937	GO:0009911	GO:0061087	GO:1900111	GO:0044030	GO:2000024	GO:1900363	GO:0006355	GO:0007165
PH01000411G0970	GO:0005634	GO:0046872	GO:0043565	GO:0003700	GO:0016569	GO:0050832	GO:0070829	GO:0090436	GO:0031937	GO:0009911	GO:0061087	GO:1900111	GO:0044030	GO:2000024	GO:1900363	GO:0006355	GO:0007165
PH01000412G0060
PH01000412G0320	GO:0031359	GO:0031305	GO:0005744	GO:0009527	GO:0046930	GO:0015171	GO:0015288	GO:0015266	GO:0042803	GO:0030150
PH01000412G0410	GO:0009570	GO:0016149
PH01000413G0240	GO:0009507	GO:0009408
PH01000413G0600	GO:0009507	GO:0009570	GO:0005634	GO:0009536
PH01000413G0700	GO:0016021	GO:0005886	GO:0015171	GO:0015293	GO:0003333	GO:0009734	GO:0010588	GO:0009624	GO:0048829
PH01000413G0880
PH01000413G1010	GO:0016020	GO:0004252	GO:0008236	GO:0009827
PH01000416G0640	GO:0022625	GO:0005886	GO:0003729	GO:0003735	GO:0042256	GO:0006412
PH01000416G0840	GO:0016157	GO:0005985
PH01000416G0920	GO:0005737	GO:0005829	GO:0005525	GO:0016787	GO:0070286	GO:0007338
PH01000417G0290	GO:0016021	GO:0005524	GO:0004674	GO:0009960
PH01000417G0640
PH01000417G0730
PH01000417G0880	GO:0005789	GO:0016021	GO:0047750	GO:0016126
PH01000417G0900	GO:0006952	GO:0009607
PH01000417G0970
PH01000417G1120	GO:0005737	GO:0004124	GO:0016740	GO:0006535
PH01000418G0010
PH01000418G0340	GO:0005524	GO:0004674	GO:0004842
[truncated: 4,060 more rows]

## Sheet: 1-vs-5
1-vs-5
Gene ID	Gene Ontology
PH01000000G0290
PH01000000G0330	GO:0010494	GO:0000932	GO:0046872	GO:0009737	GO:0010162
PH01000000G0600	GO:0030659	GO:0016021	GO:0005886	GO:0019706
PH01000000G0670	GO:0016021	GO:0005886	GO:0046872	GO:0061630	GO:0070417	GO:0006952	GO:0043161	GO:0009909	GO:0010966	GO:0010200
PH01000000G0700	GO:0009941	GO:0009706	GO:0016021	GO:0010020
PH01000000G0720	GO:0043231	GO:0004519	GO:0003723	GO:0008270	GO:0009451
PH01000000G0800	GO:0046872	GO:0004722
PH01000000G0910	GO:0005634	GO:0003677	GO:0003700	GO:0007623	GO:0009909	GO:0006355	GO:0009737	GO:0009733	GO:0009723	GO:0009739	GO:0009753	GO:0009751	GO:0009651	GO:0009845	GO:0006351
PH01000000G0920	GO:0005737	GO:0005654	GO:0005634	GO:0019899	GO:0003730	GO:0003729	GO:0016477	GO:0009790	GO:0007369	GO:0048255	GO:0060212	GO:0022008	GO:0045727	GO:0048793	GO:0009409
PH01000000G0960	GO:0000788	GO:0003677	GO:0042393	GO:0046982	GO:0006334
PH01000000G0970	GO:0005618	GO:0005576	GO:0016020	GO:0009664
PH01000000G0980
PH01000000G1020	GO:0009507	GO:0043231	GO:0004519	GO:0003723	GO:0009658	GO:0009451
PH01000000G1160	GO:0005634	GO:0003677	GO:0006355	GO:0006351
PH01000000G1220
PH01000000G1500	GO:0005737	GO:0005634	GO:0005524	GO:0016874	GO:0019789	GO:0009793	GO:0016925	GO:0009737
PH01000000G1660	GO:0005737	GO:0005634	GO:0043565	GO:0003700	GO:0006355	GO:0006351
PH01000000G1880	GO:0043531	GO:0005524	GO:0006952
PH01000000G2000	GO:0009507	GO:0009941	GO:0016021	GO:0005743	GO:0005739	GO:0008381	GO:0034599
PH01000000G2180	GO:0005634	GO:0045892	GO:0006351
PH01000000G2190	GO:0005634	GO:0046872	GO:0004518
PH01000000G2200
PH01000000G2220	GO:0005886	GO:0009531	GO:0005096	GO:0007275	GO:0009664	GO:0007165
PH01000000G2240	GO:0005886	GO:0005096	GO:0007165
PH01000000G2260	GO:0005829	GO:0005634	GO:0036501	GO:0034098	GO:0051117	GO:0036435	GO:0032403	GO:0005102	GO:0071712	GO:0039536	GO:0032480	GO:0043161	GO:0030970	GO:0006511
PH01000000G2270	GO:0016021	GO:0005886	GO:0005524	GO:0004672	GO:0009742	GO:0090696
PH01000000G2470	GO:0005794	GO:0000139	GO:0016021	GO:0008378	GO:0009969
PH01000000G2620	GO:0005576	GO:0004252
PH01000000G2700	GO:0016021	GO:0055085
PH01000000G2800
PH01000000G2820
PH01000000G2960	GO:0031969	GO:0016021	GO:0009536	GO:0005315	GO:0098656
PH01000000G2970	GO:0005886	GO:0005524	GO:0046872	GO:0004721	GO:0004674
PH01000000G3110	GO:0016021	GO:0005770	GO:0031902	GO:0005886	GO:0090440	GO:0015297	GO:0015238	GO:0080168	GO:0006855	GO:2000070	GO:0009737	GO:0010015
PH01000000G3310	GO:0005737	GO:0005768	GO:0005794	GO:0000139	GO:0016021	GO:0005802	GO:0008757	GO:0032259
PH01000000G3540	GO:0005768	GO:0005794	GO:0000139	GO:0016021	GO:0016020	GO:0005802	GO:0008757	GO:0052546
PH01000000G3760
PH01000000G3800	GO:0005737	GO:0005634	GO:0043565	GO:0003700	GO:0006351
PH01000000G4400	GO:0031305	GO:0005743	GO:0005744	GO:0015450	GO:0015266	GO:0030150	GO:0006626
PH01000000G4530	GO:0003677	GO:0046872	GO:0003700	GO:0006355	GO:0006351
PH01000000G4910	GO:0005892	GO:0005737	GO:0005829	GO:0030141	GO:0005096	GO:0017137	GO:0019905	GO:0017075	GO:0007409	GO:0006887	GO:0045921	GO:0015031	GO:0030193	GO:0017157	GO:0010468	GO:0050708
PH01000000G5190	GO:0005737	GO:0005524	GO:0004674	GO:0000049	GO:0034198	GO:0072755	GO:0070301	GO:1990451	GO:0006417	GO:0006412
PH01000000G5200	GO:0005829	GO:0005783	GO:0000139	GO:0030008	GO:0006888
PH01000000G5370	GO:0005829	GO:0012505	GO:0016021	GO:0005886	GO:0005215	GO:0009626	GO:0012501	GO:0006810
PH01000000G5430	GO:0005737	GO:0005768	GO:0005794	GO:0000139	GO:0016021	GO:0005802	GO:0016757
PH01000000G5490
PH01000000G5570
PH01000000G5690	GO:0009982	GO:0003723	GO:0031119
PH01000000G5760
PH01000000G5860	GO:0005886	GO:0016705	GO:0016117	GO:0009635
PH01000000G6020	GO:0005829	GO:0005783	GO:0016021	GO:0005886	GO:0043234	GO:0005215	GO:0051290	GO:0051289
PH01000000G6400
PH01000000G6470	GO:0005782	GO:0047617	GO:0052689	GO:0033882	GO:0052815	GO:0016290	GO:0006637	GO:0009062	GO:0045225	GO:0007031
PH01000000G6760
PH01000000G7010	GO:0050502	GO:0006486	GO:0080036
PH01000000G7050	GO:0048046	GO:0009507	GO:0005829	GO:0005739	GO:0005886	GO:0004602	GO:0047066	GO:0046686	GO:0006979	GO:0009651
PH01000001G0140	GO:0016021	GO:0005886
PH01000001G0190	GO:0005634	GO:0043565	GO:0003700	GO:0006351
PH01000001G0500	GO:0005634	GO:0003677	GO:0043565	GO:0003700	GO:0042631	GO:0030308	GO:0032876	GO:0045892	GO:0008361	GO:2000038	GO:2000037	GO:0009414	GO:0006351	GO:0010090
PH01000001G0670	GO:0005524	GO:0004674
PH01000001G0700	GO:0005783	GO:0016020	GO:0004029	GO:0004030	GO:0006081
PH01000001G0710	GO:0005783	GO:0016020	GO:0004029	GO:0004030	GO:0006081
PH01000001G1270	GO:0000326	GO:0004197	GO:0045735	GO:1990019	GO:0051603	GO:0006624
PH01000001G1300	GO:0016021	GO:0009506	GO:0006810	GO:0016032
PH01000001G1450	GO:0005634	GO:0009734	GO:0007275	GO:1900057	GO:0040008	GO:0010029
PH01000001G1670	GO:0016021	GO:0005775	GO:0004575	GO:0005985
PH01000001G1870	GO:0016021	GO:0005886	GO:0005524	GO:0004674
PH01000001G1960	GO:0005737	GO:0046914	GO:0046916	GO:0030001
PH01000001G2310	GO:0005737	GO:0047501	GO:0006952
PH01000001G2510	GO:0005794	GO:0000139	GO:0016021	GO:0047262	GO:0016757	GO:0071555	GO:0045489	GO:0000271
PH01000001G2570	GO:0009507	GO:0005737	GO:0016671	GO:0015035	GO:0047134	GO:0004791	GO:0045454	GO:0034599	GO:0006662
PH01000001G2580	GO:0036513	GO:0005783	GO:0016021	GO:0046872	GO:1904264	GO:0044390	GO:0004842	GO:0071712	GO:0042787
PH01000001G2870	GO:0009897	GO:0016021	GO:0005886	GO:0005524	GO:0042626	GO:0015245	GO:0042803	GO:0010588	GO:0080051	GO:0015908	GO:0009737	GO:0009651	GO:0009611	GO:0010222
PH01000001G3180
PH01000001G3190
PH01000001G3260
PH01000001G3290
PH01000001G3350	GO:0005845	GO:0005634	GO:0004482	GO:0003723	GO:0006370	GO:0036265
PH01000001G3500	GO:0016021	GO:0031902	GO:0005765	GO:0006869	GO:0055085
PH01000001G3600	GO:0008936	GO:0019674	GO:0019363
PH01000001G3710	GO:0043231	GO:0080043	GO:0080044	GO:0008152
PH01000001G4030	GO:0016021	GO:0005524	GO:0005509	GO:0030247	GO:0004674	GO:0007166
PH01000001G4050	GO:0009941	GO:0009706	GO:0016021	GO:0005739	GO:0009536	GO:0007275
PH01000001G4440	GO:0005737	GO:0035145	GO:0005730	GO:0048471	GO:0005844	GO:0003729	GO:0042742	GO:0009867	GO:0048571	GO:0000184	GO:0009611	GO:0009863
PH01000001G4520	GO:0071782	GO:0071786
PH01000001G4970	GO:0005634	GO:0003677	GO:0009734	GO:0006355	GO:0006351
PH01000001G5360	GO:0005737	GO:0005634	GO:0005524	GO:0009931	GO:0005516	GO:0004683	GO:0004674	GO:0035556	GO:0018105	GO:0046777	GO:0046898	GO:0009416
PH01000002G0050	GO:0005739	GO:0003690	GO:0003723	GO:0003697	GO:1900864	GO:0009409	GO:0006970	GO:0009651	GO:0009414
PH01000002G0150
PH01000002G0360	GO:0016021	GO:0016020	GO:0031965	GO:0005634	GO:0006952	GO:0010150	GO:0048573	GO:0010182	GO:0009627	GO:0010090
PH01000002G0490	GO:0016157	GO:0046524	GO:0005986
PH01000002G0720
PH01000002G0760	GO:0009507	GO:0045300	GO:0046872	GO:0102786	GO:0006952	GO:0006633
PH01000002G1040	GO:0043231	GO:0004519	GO:0003723	GO:0009451
PH01000002G1270	GO:0016021	GO:0005742	GO:0045040
PH01000002G1660	GO:0005634	GO:0003677	GO:0046872	GO:0006355	GO:0006351
PH01000002G1670
PH01000002G1850
PH01000002G2090	GO:0016021	GO:0005622	GO:0005886	GO:0000155	GO:0043424	GO:0071215	GO:0070417	GO:0016036	GO:0071329	GO:0009736	GO:0042742	GO:0010150	GO:0034757	GO:0010087	GO:0010271	GO:0009909
PH01000002G2470
PH01000002G2500	GO:0005840	GO:0042254
PH01000002G2510	GO:0005840	GO:0042254
PH01000002G2660	GO:0016021	GO:0005886	GO:0019706
PH01000002G2670	GO:0005634	GO:0003677	GO:0003700	GO:0010150	GO:0045892	GO:0009737	GO:0009651	GO:0006351	GO:0016032	GO:0010089
PH01000002G2720	GO:0005634	GO:0005524	GO:0004693	GO:0006468
PH01000002G2860	GO:0008526
PH01000002G2930	GO:0000775	GO:0005634	GO:0010385	GO:0042393	GO:0046974	GO:0008327	GO:0010428	GO:0010429	GO:0008270	GO:0051567	GO:0016571	GO:0010216	GO:0018022
PH01000002G2980
PH01000002G3060	GO:0016021	GO:0005886	GO:0005524	GO:0019900	GO:0033612	GO:0006468	GO:0009909	GO:0010075
PH01000002G3170	GO:0005634	GO:0003677	GO:0046983	GO:0003700	GO:0045893	GO:0009409	GO:0050826	GO:0010440	GO:0006351
PH01000002G3260	GO:0005665	GO:0016272	GO:0003682	GO:0019212	GO:0001106	GO:0051082	GO:0010923	GO:0006457	GO:0006357	GO:0009615
PH01000002G3470
PH01000002G3730	GO:0008422	GO:0102483	GO:0005975	GO:1901657
PH01000002G3910	GO:0016021	GO:0031224	GO:0031966	GO:0005739	GO:0032577	GO:0016746	GO:0035965	GO:0032049	GO:0032048	GO:0007007	GO:0007006	GO:0006644	GO:0007291
PH01000002G3920	GO:0005829	GO:0005524	GO:0016301	GO:0030975	GO:0004788	GO:0009229	GO:0006772
PH01000002G4080	GO:0005737	GO:0046914	GO:0046916	GO:0030001
PH01000002G4150
PH01000003G0190	GO:0016021	GO:0016757
PH01000003G0390	GO:0005737	GO:0005829	GO:0005634	GO:0003723	GO:0007569	GO:0043508	GO:0045892
PH01000003G0410	GO:0009360	GO:0005663	GO:0005634	GO:0005524	GO:0003677	GO:0003887	GO:0006281	GO:0006261
PH01000003G0430	GO:0009535	GO:0016021	GO:0009523	GO:0030145	GO:0015979
PH01000003G0730
PH01000003G0760	GO:0016597	GO:0009737
PH01000003G1050	GO:0005634	GO:0003723
PH01000003G1230	GO:0005634	GO:0003677	GO:0003700	GO:0010047	GO:0009834	GO:0045893	GO:0006351
PH01000003G1440	GO:0005737	GO:0005874	GO:0005634	GO:0005516	GO:0008017
PH01000003G1590	GO:0016020	GO:0005739	GO:0003885	GO:0050105	GO:0019853
PH01000003G1660	GO:0005576	GO:0008810	GO:0071555	GO:0030245
PH01000003G1880
PH01000003G2120	GO:0005524	GO:0008865	GO:0019252
PH01000003G2350	GO:0008526
PH01000003G2770
PH01000003G3040
PH01000003G3120	GO:0016021	GO:0005886	GO:0005524	GO:0042626	GO:0006869	GO:0009737	GO:0009651	GO:0010025
PH01000003G3650	GO:0005634	GO:0009734	GO:0006355	GO:0009733	GO:0006351
PH01000003G3670	GO:0009507	GO:0009570	GO:0010319	GO:0009579	GO:0031977	GO:0004462	GO:0046872	GO:0019243	GO:0009409
PH01000003G3690	GO:0009507	GO:0009570	GO:0010319	GO:0009579	GO:0031977	GO:0004462	GO:0046872	GO:0019243	GO:0009409
PH01000003G3730	GO:0042807	GO:0005887	GO:0009705	GO:0015250	GO:0034220
PH01000003G3960	GO:0042555	GO:0005634	GO:0005524	GO:0003677	GO:0003678	GO:0046872	GO:0007049	GO:0006270
PH01000003G4260	GO:0005737	GO:0005634	GO:0005886	GO:0010427	GO:0042803	GO:0004864	GO:0004872	GO:0009738
PH01000004G0040	GO:0005737	GO:0005634	GO:0005524	GO:0004674	GO:0009738	GO:0035556	GO:0006468
PH01000004G0140
PH01000004G0290
PH01000004G0570	GO:0005634	GO:0003677	GO:0003700	GO:0009873	GO:0045893	GO:0048510	GO:0006351
PH01000004G0740	GO:0016021
PH01000004G0870	GO:0005634	GO:0003677	GO:0043565	GO:0003700	GO:0006351
PH01000004G0950	GO:0035091
PH01000004G0980	GO:0005737	GO:0005829	GO:0005634	GO:0010039	GO:0006979
PH01000004G1010	GO:0005737	GO:0042132	GO:0046872	GO:0005975
PH01000004G1430	GO:0005524	GO:0004674
PH01000004G1720	GO:0005739	GO:0016787
PH01000004G1750
PH01000004G1850
PH01000004G2210
PH01000004G2220	GO:0005634	GO:0043565	GO:0003700	GO:0006952	GO:0045893	GO:0006351
PH01000004G2550	GO:0000124	GO:0005669	GO:0003677	GO:0046982	GO:0001102	GO:0017025	GO:0043966	GO:0006355	GO:0051123
PH01000004G2830	GO:0005681	GO:0000398
PH01000004G2870	GO:0016021	GO:0005886	GO:0015207	GO:0015208	GO:0015294	GO:0015210	GO:0098702	GO:0098710	GO:0035344	GO:0098721
PH01000004G2930	GO:0016021	GO:0005886	GO:0015171	GO:0015185	GO:0003333	GO:0015812
PH01000004G3000	GO:0005739	GO:0016757	GO:0036104	GO:0009245
PH01000004G3040
PH01000004G3230	GO:0016021	GO:0005886	GO:0015171	GO:0015293	GO:0003333	GO:0009734
PH01000004G3680	GO:0016021	GO:0005773	GO:0018685	GO:0020037	GO:0005506	GO:0006631	GO:0010345
PH01000004G3830	GO:0016747
PH01000004G4070	GO:0005634	GO:0003677	GO:0048262	GO:0009908	GO:0006355	GO:0006351
PH01000004G4080
PH01000004G4100	GO:0002213	GO:2000022
PH01000004G4460	GO:0009507	GO:0003690	GO:0019843	GO:0003727	GO:0009658	GO:0032502	GO:0006353	GO:0006355	GO:0009737	GO:0006970	GO:0009651	GO:0042255	GO:0008380
PH01000004G4470	GO:0031969	GO:0016021	GO:0009536	GO:0005315	GO:0098656
PH01000005G0010	GO:0005576	GO:0010052	GO:0010374
PH01000005G0050	GO:0016021
PH01000005G0140	GO:0046872	GO:0061630	GO:0043161	GO:0000209	GO:0042787
PH01000005G0150	GO:0005737	GO:0005789	GO:0016021	GO:0005525	GO:0016787
PH01000005G0290	GO:0005737	GO:0005634	GO:0003723	GO:0006417
PH01000005G0300	GO:0031429	GO:0009535	GO:0005730	GO:0034513	GO:0000454
PH01000005G0510	GO:0005829	GO:0036459	GO:0016579	GO:0006511
PH01000005G0580	GO:0016021	GO:0030133	GO:0017022
PH01000005G0880	GO:0005634	GO:0000987	GO:0043985	GO:0010030
PH01000005G1190	GO:0050736	GO:0009718
PH01000005G1210	GO:0005829	GO:0001650	GO:0005730	GO:0005634	GO:0008284	GO:0006355	GO:0006351
PH01000005G1230	GO:0016021	GO:0005886	GO:0005524	GO:0030246	GO:0004674	GO:0004714
PH01000005G1500	GO:0005874	GO:0005524	GO:0008017	GO:0003777	GO:0007018
PH01000005G1530
PH01000005G1580	GO:0009570	GO:0005634	GO:0042803	GO:0040008	GO:0006810
PH01000005G1660	GO:0005634	GO:0005524	GO:0032502	GO:0006355	GO:0006351
PH01000005G1770
PH01000005G1820
PH01000005G1830	GO:0005794	GO:0000139	GO:0016021	GO:0019706
PH01000005G1950	GO:0005576	GO:0003993	GO:0046872	GO:0016311
PH01000005G2010	GO:0005737	GO:0016021	GO:0005811	GO:0016020	GO:0051265	GO:0036042	GO:0042171	GO:0035727	GO:0051264	GO:0004623	GO:0004806	GO:0006650	GO:0055088	GO:0001676	GO:0006654	GO:0002021
PH01000005G2360	GO:0016021	GO:0005740	GO:0005741	GO:0005739	GO:0005524	GO:0016887	GO:0042802	GO:0008219	GO:0009626	GO:0009617	GO:0002237	GO:0009411	GO:0009863
PH01000005G2480	GO:0016021	GO:0005886	GO:0005524	GO:0004672
PH01000005G2900	GO:0016021	GO:0005886	GO:0015171	GO:0003333
PH01000005G2970	GO:0005768	GO:0005886	GO:0006952	GO:0006897	GO:1900150	GO:0030100	GO:0009620	GO:0009863
PH01000005G3030	GO:0005773	GO:0070566	GO:0080123	GO:0009864	GO:0009694	GO:0031348	GO:0009640	GO:0009585	GO:0040008	GO:2000377	GO:0010119	GO:0009733	GO:0009416	GO:0010193	GO:0009611	GO:0009627
PH01000005G3220	GO:0005737	GO:0016020	GO:0005634	GO:0005524	GO:0005509	GO:0009931	GO:0005516	GO:0004683	GO:0009738	GO:0035556	GO:0018105	GO:0046777
PH01000005G3390	GO:0005829	GO:0001650	GO:0005730	GO:0005634	GO:0008284	GO:0006355	GO:0006351
PH01000005G3400
PH01000005G3460	GO:0005576	GO:0016788	GO:0016042
PH01000005G3600	GO:0009507
PH01000005G3640
PH01000005G4060	GO:0005829	GO:0019762	GO:0080028
PH01000006G0210	GO:0005634	GO:0046983	GO:0000977	GO:0003700	GO:0045944	GO:0006351
PH01000006G0390	GO:0005739	GO:0005524	GO:0005507	GO:0003723	GO:0003697	GO:0080156	GO:0006397	GO:0009409
PH01000006G0400	GO:0005634	GO:0007049	GO:0051301
PH01000006G0460	GO:0016021	GO:0005886	GO:0005274	GO:0005524	GO:0015210	GO:0015720	GO:0043100	GO:0015857
PH01000006G0660
PH01000006G0760	GO:0043022	GO:0003746	GO:0003743	GO:0045901	GO:0045905	GO:0006452
PH01000006G0810	GO:0005634	GO:0043565	GO:0003700	GO:0006351
PH01000006G0910
PH01000006G0960
PH01000006G1420
PH01000006G1440
PH01000006G1570	GO:0005737	GO:0005856	GO:0005886	GO:0051015	GO:0046872	GO:0003729	GO:0051017
PH01000006G1670
PH01000006G2010	GO:0009507	GO:0031969	GO:0016021	GO:0009536	GO:0002229	GO:0034635	GO:0046686
PH01000006G2370	GO:0016021	GO:0005886
PH01000006G2410	GO:0005618	GO:0009570	GO:0005739	GO:0005524	GO:0051082	GO:0006457	GO:0006950
PH01000006G2790	GO:0005829	GO:0009328	GO:0005524	GO:0000287	GO:0004826	GO:0003723	GO:0006432
PH01000006G2800	GO:0009706	GO:0016021	GO:0015139	GO:0015140	GO:0015742	GO:0015743	GO:0006814
PH01000006G3040	GO:0005829	GO:0005634	GO:0005524	GO:0004385
PH01000007G0830	GO:0005634	GO:0003950	GO:0007275
PH01000007G1150	GO:0005634	GO:0043565	GO:0003700	GO:0006351
PH01000007G1340	GO:0016021	GO:0050660	GO:0004506
PH01000007G1520	GO:0005634	GO:0003677	GO:0043565	GO:0003700	GO:0030154	GO:0009908	GO:0019760	GO:0010492	GO:0042127	GO:0006351
PH01000007G1750	GO:0005886	GO:0061630	GO:0009742	GO:0016567	GO:1900457
PH01000007G1880	GO:0008374	GO:0006629
PH01000007G1960	GO:0016021	GO:0004872	GO:0009725
PH01000007G2380	GO:0016021	GO:0005886	GO:0005524	GO:0004674	GO:0007166
PH01000007G2400	GO:0009507	GO:0016020	GO:0031080	GO:0005487	GO:0017056	GO:0006325	GO:0051028	GO:0031081	GO:0006606	GO:0006355	GO:0006405	GO:0000972
PH01000007G2410	GO:0046861	GO:0005779	GO:0005743	GO:0005777	GO:0005774	GO:0015217	GO:0080122	GO:0015297	GO:0005347	GO:0015228	GO:0015230	GO:0044610	GO:0051724	GO:0006839	GO:0043132	GO:0015858
PH01000007G2920	GO:0005739	GO:0046872	GO:0008759	GO:0103117	GO:0009245	GO:2001289
PH01000007G2970
PH01000007G3010	GO:0009507	GO:0005643	GO:0044611	GO:0005730	GO:0005886	GO:0009506	GO:0005487	GO:0017056	GO:0051028	GO:0006913	GO:0006606	GO:0036228	GO:0006405	GO:0000972
PH01000007G3080	GO:0005634	GO:0003677	GO:0003700	GO:0009738	GO:0009651	GO:0009414	GO:0006351
PH01000007G3150	GO:0070772	GO:0043550
PH01000007G3190	GO:0045551	GO:0052747	GO:0008270	GO:0009809
PH01000007G3390	GO:0016021	GO:0005886	GO:0009506	GO:0005524	GO:0004672
PH01000007G3610	GO:0005783	GO:0005811	GO:0031090	GO:0046872	GO:1990137
PH01000008G0200	GO:0005634	GO:0003677	GO:0046872	GO:0006355	GO:0006351
PH01000008G0920	GO:0005840	GO:0003735	GO:0006412
PH01000008G1140	GO:0048046	GO:0009507	GO:0009941	GO:0009570	GO:0016020	GO:0005739	GO:0009536	GO:0009532	GO:0010319	GO:0005774	GO:0030060	GO:0008746	GO:0005975	GO:0009793	GO:0006108	GO:0009409
PH01000008G1310	GO:0005634	GO:0003677	GO:0003700	GO:0006351
PH01000008G2640
PH01000008G2650	GO:0009507	GO:0003747	GO:0016149	GO:0009658	GO:0032544	GO:0040008	GO:0010027	GO:0006415
PH01000008G2960	GO:0005634	GO:0003714	GO:1903507	GO:0031347	GO:2000022	GO:0006355	GO:0009611	GO:0006351
PH01000009G0320	GO:0005634	GO:0043565	GO:0003700	GO:0009738	GO:0009737	GO:0006351
PH01000009G0590	GO:0005783	GO:0016021	GO:0005741	GO:0009505	GO:0005886	GO:0004128	GO:0022900
PH01000009G0600	GO:0022625	GO:0016021	GO:0003723	GO:0003735	GO:0042254	GO:0006412
PH01000009G0810	GO:0009507	GO:0009570	GO:0046872	GO:1900871	GO:0009658	GO:0006397
PH01000009G0850	GO:0043231	GO:0005739	GO:0004519	GO:0003723	GO:0009451
PH01000009G0870	GO:0005634	GO:0003677	GO:0006355	GO:0006351
PH01000009G1080	GO:0016021	GO:0005743	GO:0005262	GO:0015292
PH01000009G1240	GO:0005737	GO:0030145	GO:0004619	GO:0006007	GO:0006096
PH01000009G1330	GO:0005789	GO:0016021	GO:0009734	GO:0009733	GO:0055085
PH01000009G1380	GO:0043231	GO:0004519	GO:0003723	GO:0009451
PH01000009G1390	GO:0005634	GO:0003677	GO:0003723	GO:0009908	GO:0048579	GO:0048577
PH01000009G1680	GO:0016021	GO:0005886	GO:0005524	GO:0004672
PH01000009G2100	GO:0005634	GO:0043565	GO:0003700	GO:0042742	GO:0050832	GO:0009864	GO:1900056	GO:0045892	GO:0031347	GO:0010200	GO:0009753	GO:0009751	GO:0009862	GO:0006351
PH01000009G2360	GO:0016021	GO:0046872	GO:0061630	GO:0043161
PH01000009G2540	GO:0005634	GO:0003677	GO:0045892	GO:0006351
PH01000009G2750	GO:0005618	GO:0005856	GO:0005829	GO:0000145	GO:0005576	GO:0009524	GO:0005886	GO:0006887
PH01000009G2810	GO:0005576	GO:0010052	GO:0010374
PH01000009G2950
PH01000010G0100	GO:0005737	GO:0016021	GO:0030797	GO:0008757	GO:0032259	GO:0016126
PH01000010G0220	GO:0005737	GO:0051539	GO:0003994	GO:0046872	GO:0006097
PH01000010G0610
PH01000010G0640	GO:0016021	GO:0042936	GO:0042937	GO:0042742	GO:0042938	GO:0042538	GO:0009737	GO:0080052	GO:0009753	GO:0043201	GO:0080053	GO:0009751	GO:0009611	GO:0042939
PH01000010G0760
PH01000010G0850	GO:0005783	GO:0005789	GO:0016021	GO:0020037	GO:0005506	GO:0080133	GO:0010025
PH01000010G0990	GO:0005783	GO:0005789	GO:0016021	GO:0020037	GO:0005506	GO:0004497	GO:0016705	GO:0071555	GO:0010345	GO:0042761
PH01000010G1120	GO:0022625	GO:0003735	GO:0042256	GO:0006412
PH01000010G1130	GO:0009507	GO:0005829	GO:0005634	GO:0102229	GO:0016161	GO:0009414	GO:0005983
PH01000010G1220
PH01000010G1410	GO:0016021	GO:0000325	GO:0005774	GO:0005524	GO:0042626	GO:0008281	GO:1901527	GO:0030007	GO:0009651	GO:0055085
PH01000010G1950
PH01000010G2010
PH01000010G2350	GO:0005887	GO:0015446	GO:0015700
PH01000010G2810
PH01000010G2990	GO:0005737	GO:0031965	GO:0034399	GO:0005654	GO:0008139	GO:0008565	GO:0008536	GO:0006607	GO:0000060	GO:0006610
PH01000010G3080	GO:0031965	GO:0005730	GO:0005654	GO:0005634	GO:0034388	GO:0032040	GO:0003723	GO:0030515	GO:0030490	GO:0006364
PH01000010G3100	GO:0005886	GO:0005524	GO:0016787	GO:0007049
PH01000010G3150	GO:0005737	GO:0005634	GO:0005667	GO:0003677	GO:0046982	GO:0000981	GO:0042023	GO:0000082	GO:0006357	GO:0006351
PH01000010G3180
PH01000011G0130	GO:0022625	GO:0016021	GO:0003723	GO:0003735	GO:0042254	GO:0006412
PH01000011G0270	GO:0009501	GO:0009507	GO:0009509	GO:0009513	GO:0009537	GO:0071482	GO:0010239	GO:0009658	GO:0009965	GO:0006355	GO:0006351
PH01000011G0550
PH01000011G1090
PH01000011G1110	GO:0000224
PH01000011G1270
PH01000011G1390	GO:0005871	GO:0005874	GO:0005524	GO:0016887	GO:0008017	GO:0003777	GO:0007018
PH01000011G1610	GO:0008061	GO:0004568	GO:0016998	GO:0006032	GO:0050832	GO:0000272
PH01000011G1880	GO:0009507	GO:0003949	GO:0000105	GO:0000162
PH01000011G1890	GO:0005576	GO:0016788	GO:0016042
PH01000011G2100	GO:0005783	GO:0005789	GO:0005887	GO:0005886	GO:0005524	GO:0005388	GO:0046872	GO:0006874	GO:0006875	GO:0016036	GO:0010073	GO:0009846	GO:0010152	GO:0048867
PH01000011G2110	GO:0005783	GO:0005789	GO:0005887	GO:0005886	GO:0005524	GO:0005388	GO:0046872	GO:0006874	GO:0006875	GO:0016036	GO:0010073	GO:0009846	GO:0010152	GO:0048867
PH01000011G2120	GO:0005783	GO:0005789	GO:0005887	GO:0005886	GO:0005524	GO:0005388	GO:0046872	GO:0006874	GO:0006875	GO:0016036	GO:0010073	GO:0009846	GO:0010152	GO:0048867
PH01000011G2340	GO:0009507	GO:0005739	GO:0009536	GO:0003690	GO:0019843	GO:0003727	GO:0009658	GO:0032502	GO:0006353	GO:0009793	GO:0006355	GO:0042255	GO:0008380	GO:0042794	GO:0042793
PH01000011G2670	GO:0009570	GO:0005829	GO:0005634	GO:0005524	GO:0016301	GO:0046872	GO:0050242	GO:0015979	GO:0006090
PH01000011G2990
PH01000011G3210	GO:0016021	GO:0016020	GO:0005886	GO:0005524	GO:0004674	GO:0009553	GO:0048481	GO:0010103
PH01000012G0010
PH01000012G0190	GO:0016021	GO:0005743	GO:0005262	GO:0015292
PH01000012G0660	GO:0009507	GO:0005829	GO:0005524	GO:0046872	GO:0004326	GO:0006730	GO:1904961	GO:0048364	GO:0048767	GO:0010449	GO:0046901
PH01000012G0700	GO:0016747
PH01000012G0830	GO:0005886	GO:0048032	GO:0007267	GO:0006810
PH01000012G0930
PH01000012G1010
PH01000012G1040
PH01000012G1060
PH01000012G1250	GO:0016021	GO:0009536	GO:0055122	GO:0010228
PH01000012G1330
PH01000012G1560	GO:0004857
PH01000012G1620	GO:0005524	GO:0016887	GO:0004519	GO:0030983	GO:0006298	GO:0045910
PH01000012G1890	GO:0010102	GO:0008285
PH01000012G1900	GO:0005737	GO:0005789	GO:0016021	GO:0008757	GO:0032259
PH01000012G1930	GO:0005737	GO:0005634	GO:0009734	GO:0007275	GO:0040008	GO:1900140
PH01000012G2160	GO:0005576	GO:0008239	GO:0008236	GO:0009561	GO:0006508
PH01000012G2270	GO:0005783	GO:0016021	GO:0016020	GO:0020037	GO:0005506	GO:0004497	GO:0016709	GO:0009809	GO:0009699	GO:0010224
PH01000012G2360	GO:0003723
PH01000012G2420	GO:0016021	GO:0016328	GO:0015105	GO:0080138	GO:0015250	GO:0015700	GO:0080029	GO:0046685
PH01000012G2610	GO:0005960	GO:0005739	GO:0019464
PH01000012G2690	GO:0005829	GO:0016740	GO:0009846	GO:0009860	GO:0007338
PH01000013G0080	GO:0005634	GO:0043565	GO:0003700	GO:0006952	GO:0006351
PH01000013G0090	GO:0009507	GO:0004345	GO:0050661	GO:0006006	GO:0006098
PH01000013G0130	GO:0009507	GO:0004345	GO:0050661	GO:0006006	GO:0006098
PH01000013G0260	GO:0005829	GO:0005634	GO:0000932	GO:1990247	GO:0003723	GO:0048598	GO:0061157	GO:1903679	GO:0043488
PH01000013G0860	GO:0009507	GO:0009570	GO:0005506	GO:0051536	GO:0005198	GO:0016226
PH01000013G1110
PH01000013G1310	GO:0005737	GO:0005634	GO:0005524	GO:0046872	GO:0004652	GO:0003723	GO:0006378
PH01000013G1330	GO:0005737	GO:0005634	GO:0005524	GO:0046872	GO:0004652	GO:0003723	GO:0006378
PH01000013G2230	GO:0005622	GO:0000155	GO:0009881	GO:0042803	GO:0009584	GO:0018298	GO:0017006	GO:0009585	GO:0006355	GO:0006351
PH01000013G2460	GO:0005634	GO:0042802	GO:0003723	GO:0006397
PH01000013G2480	GO:0009507	GO:0009941	GO:0031969	GO:0009570	GO:0005774	GO:0043621	GO:0003727	GO:0006397	GO:1901918	GO:0009657	GO:0006417	GO:0010114	GO:0006396
PH01000013G2600	GO:0009507	GO:0009941	GO:0009570	GO:0009534	GO:0009840	GO:0009532	GO:0009579	GO:0004252
PH01000013G2730	GO:0005794	GO:0016021	GO:0016413	GO:0071554
PH01000014G0340	GO:0005634	GO:0001046	GO:0046983	GO:0003700	GO:0001228	GO:0006355	GO:0080147	GO:0048765	GO:0048767	GO:0006366
PH01000014G0390	GO:0016157	GO:0051262	GO:0010431	GO:0005985
PH01000014G0510
PH01000014G0540	GO:0009507	GO:0004315	GO:0006633
PH01000014G0610	GO:0005634	GO:0003677	GO:0009734	GO:0006355	GO:0006351
PH01000014G0980	GO:0043231	GO:0004519	GO:0003723	GO:0008270	GO:0009451
PH01000014G0990	GO:0009507	GO:0043231	GO:0004519	GO:0003723	GO:0009793	GO:0009451
PH01000014G1060	GO:0010181	GO:0004633	GO:0015937	GO:0070207	GO:0001558	GO:0009651
PH01000014G1170
PH01000014G1190
PH01000014G1200
PH01000014G2320	GO:0009507	GO:0005871	GO:0005874	GO:0043531	GO:0005524	GO:0016887	GO:0000287	GO:0008017	GO:0003777	GO:0042803	GO:0007018
PH01000014G2340
PH01000014G2450	GO:0005768	GO:0005794	GO:0016021	GO:0005802	GO:0016413	GO:0030244	GO:0045489	GO:0009827
PH01000014G2660	GO:0005737	GO:0004725
PH01000014G2680	GO:0031225	GO:0046658	GO:0005576	GO:0005886	GO:0042834	GO:0006952	GO:0006955
PH01000015G0230	GO:0016021	GO:0005524	GO:0004674
PH01000015G0350	GO:0016021	GO:0005886	GO:0005524	GO:0030247	GO:0004674	GO:0007166	GO:0071215	GO:0042631	GO:0048573
PH01000015G0390	GO:0016021	GO:0005524	GO:0004674
PH01000015G0540	GO:0016021	GO:0005524	GO:0030247	GO:0004674
PH01000015G0610	GO:0000287	GO:0016854	GO:0006518
PH01000015G0640	GO:0005789	GO:0016021
PH01000015G0810	GO:0005783	GO:0004190	GO:0070001	GO:0003677	GO:0030163	GO:0009737	GO:0009414	GO:0009627
PH01000015G1320	GO:0005737	GO:0005771	GO:0032585	GO:0005634	GO:0009506	GO:0005524	GO:0016787	GO:0007049	GO:0007032	GO:0055075	GO:0015031	GO:0055078	GO:0010091	GO:0007033	GO:0016192
PH01000015G1490	GO:0009507	GO:0009941	GO:0031969	GO:0016021	GO:0009536	GO:0008194	GO:0016036	GO:0009247	GO:0046506
PH01000015G1560	GO:0005634	GO:0003677	GO:0048262	GO:0009908	GO:0006355	GO:0006351
PH01000015G1770
PH01000015G2020	GO:0005759	GO:0005739
PH01000015G2140	GO:0005634
PH01000015G2370	GO:0005794	GO:0000139	GO:0016021	GO:0004252
PH01000015G2420	GO:0005655	GO:0009506	GO:0003677	GO:0003725	GO:0043621	GO:0003723	GO:0010569	GO:0080188
PH01000015G2440	GO:0005655	GO:0010569	GO:0080188
PH01000015G2470
PH01000015G2480	GO:0005737	GO:0004807	GO:0006094	GO:0006096	GO:0006098
PH01000015G2590	GO:0005737	GO:0000151	GO:0061630	GO:0004842	GO:0008270	GO:0050994	GO:0010029	GO:0009737	GO:0006511	GO:0071596
PH01000015G2650	GO:0005783	GO:0005789	GO:0009923	GO:0016021	GO:0005886	GO:0009922	GO:0016627	GO:0042335	GO:0006665	GO:0010091	GO:1905499	GO:0042761	GO:0010025
PH01000015G2760	GO:0005783	GO:0005789	GO:0009514	GO:0016021	GO:0005778	GO:0005886	GO:0000062	GO:0032791	GO:0008289	GO:0006869	GO:0001666	GO:0010288
PH01000015G2850	GO:0016021	GO:0005774	GO:0005773	GO:0016756	GO:0036374	GO:0102953	GO:0006751	GO:0009636	GO:0006805
PH01000016G0440	GO:0005576
PH01000016G0830	GO:0005524	GO:0004652	GO:0003723	GO:0006378	GO:0006351
PH01000016G1150	GO:0003723
PH01000016G1190
PH01000016G1360	GO:0005634	GO:0043565	GO:0003700	GO:0050832	GO:0009873	GO:0007275	GO:0006351
PH01000016G1580	GO:0000139	GO:0016021	GO:0016757	GO:0071555
PH01000016G1870
PH01000016G2050
PH01000017G0450
PH01000017G0480	GO:0005634	GO:0003677	GO:0003700	GO:0090603	GO:0090602	GO:0006351
PH01000017G0730	GO:0005737
PH01000017G0880	GO:0005634	GO:0005524	GO:0004693	GO:0008353	GO:0006468
PH01000017G1100	GO:0000329	GO:0005794	GO:0071563	GO:0071561	GO:0043495	GO:0071255	GO:0016236	GO:0071562	GO:0042144	GO:0000011
PH01000017G1770	GO:0005634	GO:0003677	GO:0003700	GO:0006351
PH01000017G1970	GO:0005737	GO:0046914	GO:0046916	GO:0030001
PH01000017G1990	GO:0008289	GO:0006869
PH01000017G2230	GO:0005634	GO:0003886	GO:0003677
PH01000017G2270
PH01000017G2310
PH01000017G2410
PH01000018G0140	GO:0005737	GO:0005634	GO:0043565	GO:0003700	GO:0006351
PH01000018G0370	GO:0005634	GO:0043565	GO:0003700	GO:0006351
PH01000018G0430	GO:0005669	GO:0003677	GO:0003713	GO:0008134	GO:0045944	GO:0051123
PH01000018G0580	GO:0070062
PH01000018G0590	GO:0005886	GO:0005525	GO:0003924	GO:0015031
PH01000018G0790	GO:0005634	GO:0003677	GO:0003700	GO:0006952	GO:0006351
PH01000018G0890	GO:0005737	GO:0005634	GO:0046872	GO:0043565	GO:0009631	GO:0009816	GO:0048574	GO:0048578	GO:0045893	GO:0009585	GO:0009408	GO:0009414	GO:0006351
PH01000018G0940	GO:0005634	GO:0003677	GO:0009734	GO:0006355	GO:0006351
PH01000018G0970
PH01000018G1060	GO:0005829	GO:0003729
PH01000018G1200	GO:0043231	GO:0004519	GO:0003723	GO:0009451
PH01000018G1460	GO:0005634	GO:0003677	GO:0007275	GO:0006355	GO:0006351
PH01000018G1610
PH01000018G1630	GO:0005634	GO:0000977	GO:0003700	GO:0045893	GO:0006351
PH01000018G1710
PH01000018G1810	GO:0009507	GO:0016758	GO:0008152
PH01000018G1850
PH01000018G1890	GO:0045543	GO:0046872	GO:0009686
PH01000018G1920	GO:0005737	GO:0005634
PH01000018G1930	GO:0005634	GO:0005886	GO:0090404	GO:2000012
PH01000018G2250
PH01000018G2330	GO:0005737	GO:0070062	GO:0042802	GO:0016853	GO:0009058	GO:0030277	GO:0010633	GO:0050680	GO:0010719	GO:0060394	GO:0060392	GO:0030512
PH01000018G2350	GO:0005622	GO:0005524	GO:0004674	GO:0035556	GO:0018105	GO:0018107
PH01000018G2450	GO:0016021	GO:0005215	GO:0055085
PH01000018G2550	GO:0005737	GO:0004069	GO:0080130	GO:0030170	GO:0006103	GO:0006522	GO:0006531	GO:0009058	GO:0006536	GO:0006807	GO:0006099
PH01000018G2640	GO:0043231	GO:0004519	GO:0003723	GO:0008270	GO:0009451
PH01000019G0020	GO:0048046	GO:0005618	GO:0030145	GO:0045735
PH01000019G0200	GO:0003677	GO:0008270
PH01000019G0220	GO:0048046	GO:0009507	GO:0016531	GO:0019904	GO:0046914	GO:0006878	GO:0006825	GO:0046686	GO:0009651
PH01000019G0470	GO:0009507	GO:0005524	GO:0034605	GO:0019538
PH01000019G0580
PH01000019G0830	GO:0009507	GO:0009941	GO:0005759	GO:0005739	GO:0045254	GO:0005507	GO:0004742	GO:0006096
PH01000019G0910	GO:0005773	GO:0050306	GO:0004575	GO:0005975
PH01000019G0920	GO:0005773	GO:0050306	GO:0004575	GO:0005975
PH01000019G0990	GO:0016021	GO:0005774	GO:0004575	GO:0005975
PH01000019G1100	GO:0016021	GO:0005637	GO:0045444	GO:0051291
PH01000019G1310	GO:0005737	GO:0005874	GO:0005886
PH01000019G1430	GO:0005737	GO:0005634	GO:0009506	GO:0005524	GO:0004674	GO:0006897	GO:0018105	GO:0008360
PH01000019G1450	GO:0005634	GO:0051537	GO:0005524	GO:0004386	GO:0046872	GO:0042803	GO:0006342	GO:0031047	GO:0006344	GO:0006351
PH01000019G1620	GO:0005829	GO:0005634	GO:0005524	GO:0003682	GO:0003677	GO:0008094	GO:0004386	GO:0043044	GO:0016569	GO:0007275	GO:0010199	GO:1900036	GO:0040029	GO:1903798	GO:0006355	GO:0006351
PH01000019G1700	GO:0005773	GO:0004185	GO:0051603
PH01000019G1710	GO:0005773	GO:0004185	GO:0051603
PH01000019G1840	GO:0009514	GO:0004096	GO:0020037	GO:0046872	GO:0042744	GO:0006979
PH01000019G1850	GO:0005788	GO:0005524
PH01000019G2180	GO:0005737	GO:0006914	GO:0015031
PH01000019G2250	GO:0000139	GO:0016021	GO:0008373	GO:0009311	GO:0018279	GO:0097503
PH01000019G2270	GO:0005777	GO:0016874	GO:0006631
PH01000019G2290	GO:0010008	GO:0005794	GO:0016021	GO:0031902	GO:0031201	GO:0005773	GO:0005484	GO:0000149	GO:0006886	GO:0048278	GO:0006906	GO:0016192
PH01000019G2380	GO:0016021	GO:0004142	GO:0004307	GO:0046872	GO:0006646
PH01000019G2400	GO:0043231	GO:0004519	GO:0003723	GO:0009451
PH01000019G2460	GO:0016020	GO:0005886	GO:0009506	GO:0005773	GO:0005509	GO:0070290	GO:0004630	GO:0016042	GO:0046473	GO:0046470	GO:0009789	GO:0012501	GO:0090333	GO:0009409
PH01000020G0070	GO:0016567
PH01000020G0110	GO:0043231	GO:0005739	GO:0004519	GO:0003723	GO:0009451
PH01000020G0790	GO:0005737	GO:0005634	GO:0004719
PH01000020G0900	GO:0005737	GO:0005634	GO:0009846
PH01000020G0920	GO:0016021	GO:0005886	GO:0005524	GO:0042626
PH01000020G1010	GO:0005737	GO:0005634	GO:0019005	GO:0005516	GO:0004402	GO:0003712	GO:0031625	GO:0008270	GO:0009738	GO:0009734	GO:0007623	GO:0009553	GO:0009555	GO:0051973	GO:0043161	GO:0042787
PH01000020G1080	GO:0009360	GO:0005663	GO:0005634	GO:0005524	GO:0003677	GO:0003887	GO:0006281	GO:0006261
PH01000020G1250	GO:0016021	GO:0005886
PH01000020G1330	GO:0005737	GO:0005829	GO:0033588	GO:0005719	GO:0005634	GO:0004402	GO:0051536	GO:0046872	GO:0008283	GO:0009294	GO:0035265	GO:0010928	GO:2000025	GO:0006357	GO:0090708	GO:0006351
PH01000020G1340	GO:0000502	GO:0030234	GO:0043161
PH01000020G1390	GO:0005829	GO:0051539	GO:0005524	GO:0051536	GO:0046872	GO:0042803	GO:0016226
PH01000020G1560	GO:0005694	GO:0005737	GO:0005634	GO:0005524	GO:0043140	GO:0003677	GO:0009378	GO:0006284	GO:0042631	GO:0032508	GO:0006260	GO:0000724
PH01000020G1570	GO:0016021	GO:0005886
PH01000020G1780	GO:0005737	GO:0005634	GO:0008429	GO:0030154	GO:0009908	GO:0010229	GO:0009909	GO:0048510	GO:0048572	GO:0048575
PH01000020G1790	GO:0043231	GO:0005739	GO:0004519	GO:0003723	GO:0009451
PH01000020G1840	GO:0005737	GO:0005634	GO:0005886	GO:0005524	GO:0016301	GO:0004672	GO:0019901	GO:0004674	GO:0006952	GO:0035556	GO:0006468	GO:0006979	GO:0009611
PH01000020G2190	GO:0043194	GO:0016323	GO:0009986	GO:0043034	GO:0005829	GO:0030425	GO:0005783	GO:0005794	GO:0014704	GO:0016328	GO:0005764	GO:0031594	GO:0043005	GO:0033268	GO:0005886	GO:0045211
PH01000020G2200
PH01000020G2230	GO:0000139	GO:0016021	GO:0005351
PH01000020G2630	GO:0005887	GO:0009705	GO:0005773	GO:0005366	GO:0015798
PH01000021G0020	GO:0030132	GO:0030130	GO:0030125	GO:0032050	GO:0005198	GO:0072583	GO:0006886
PH01000021G0050	GO:0016491	GO:0006486	GO:0045232
PH01000021G0060	GO:0005737	GO:0005730	GO:0005524	GO:0004004	GO:0003723	GO:0010501
PH01000021G0190	GO:0005886	GO:0048032	GO:0007267	GO:0006810
PH01000021G0290	GO:0005634	GO:0046872	GO:0043565	GO:0003700	GO:0006355	GO:0006351
PH01000021G0460	GO:0005615	GO:0005764	GO:0004197	GO:0030154	GO:0009908	GO:0051603
PH01000021G0480
PH01000021G0680	GO:0009941	GO:0009570	GO:0005840	GO:0019843	GO:0003735	GO:0006412
PH01000021G0790	GO:0005737	GO:0005634	GO:0004843	GO:0016579	GO:0010016	GO:0006511
PH01000021G1190	GO:0005737	GO:0047183	GO:0102815	GO:0102777
PH01000021G1210	GO:0016021	GO:0046872	GO:0061630	GO:0043161
PH01000021G1240	GO:0046872	GO:0004721
PH01000021G1350	GO:0008234
PH01000021G1440	GO:0030659	GO:0005789	GO:0016021	GO:0019706
PH01000021G1460
PH01000021G1500	GO:0005737	GO:0005507	GO:0046914	GO:0046916	GO:0030001
PH01000021G2350
PH01000021G2370
PH01000021G2400	GO:0016491
PH01000022G0050	GO:0005634	GO:0043565	GO:0003700	GO:0044212	GO:0045893	GO:0006351
PH01000022G0140
PH01000022G0840	GO:0016021	GO:0005886	GO:0008519	GO:0015696
PH01000022G1000	GO:0051285	GO:0032153	GO:0030428	GO:0051286	GO:0031234	GO:0035839	GO:0031520	GO:0030427	GO:0005524	GO:0008289	GO:0004672	GO:0004674	GO:0004712	GO:0070650	GO:0051519	GO:0034613
PH01000022G1030	GO:0009507	GO:0005886
PH01000022G1070	GO:0000788	GO:0003677	GO:0042393	GO:0046982	GO:0006334
PH01000022G1190	GO:0005737	GO:0005815	GO:0030496	GO:0003723	GO:0007049	GO:0051301
PH01000022G1220	GO:0030054	GO:0031410	GO:0005829	GO:0012505	GO:0005622	GO:0005634	GO:0045296	GO:0005096	GO:0017137	GO:0090630	GO:0006886	GO:0043547	GO:0031338
PH01000022G1820	GO:0015935	GO:0003735	GO:0006412
PH01000022G1870	GO:0005737	GO:0061630
PH01000022G2020	GO:0005634	GO:0005524	GO:0003677	GO:0004674	GO:0006974	GO:0051321
PH01000023G0150	GO:0016021	GO:0046872	GO:0016757
PH01000023G0560	GO:0005737	GO:0005768	GO:0005794	GO:0000139	GO:0016021	GO:0005802	GO:0016757
PH01000023G0610	GO:0016021	GO:0005886	GO:0032586	GO:0005215
PH01000023G0640	GO:0009506	GO:0070696	GO:0004842	GO:0016567	GO:0010200
PH01000023G1030	GO:0005634	GO:0003700	GO:0044212	GO:0009873	GO:0006351
PH01000023G1200
PH01000023G1230	GO:0030686	GO:0032040	GO:0034455	GO:0030515	GO:0000462	GO:0045943
PH01000023G1300	GO:0016787	GO:0046872	GO:0009611
PH01000023G1400
PH01000023G1450	GO:0010102	GO:0008285
PH01000023G1810	GO:0005737	GO:0045159	GO:0048870	GO:0030837	GO:0050764	GO:0030587
PH01000023G1870	GO:0005783	GO:0005789	GO:0016021	GO:0052917	GO:0006487	GO:0030433
PH01000023G1950	GO:0019901	GO:0007049	GO:0051301	GO:0000079
PH01000023G2080	GO:0005739	GO:0005524	GO:0050897	GO:0005507	GO:0004352	GO:0004353	GO:0008270	GO:0006520	GO:0006807	GO:0009646	GO:0046686	GO:0009651
PH01000023G2280	GO:0003743	GO:0006417
PH01000024G0240	GO:0005634	GO:0043565	GO:0003700	GO:0006355	GO:0010200	GO:0006351
PH01000024G0900	GO:0016021	GO:0046872	GO:0055114
PH01000024G0940	GO:0005783	GO:0005789	GO:0016021	GO:0005886	GO:0102966	GO:0004144	GO:0047196	GO:0103095	GO:0019432	GO:0010025
PH01000024G0990
PH01000024G1030	GO:0009507	GO:0005737	GO:0051538	GO:0050660	GO:0010181	GO:0016040	GO:0015930	GO:0005506	GO:0019676	GO:0006537	GO:0097054
PH01000024G1190
PH01000024G1210	GO:0005789	GO:0016021	GO:0003882	GO:0006646	GO:0006659
PH01000024G1280	GO:0016021	GO:0005774	GO:0015297	GO:0015238	GO:0006855
PH01000024G1340	GO:0005737	GO:0005634	GO:0051301	GO:0006333	GO:0016569	GO:0009294	GO:0000724	GO:0031567	GO:0008361	GO:0006355	GO:0006351	GO:0010091
PH01000024G1380	GO:0005634	GO:0000981	GO:0043565	GO:0001135	GO:0003700	GO:0044212	GO:0009785	GO:0030154	GO:0007275	GO:0006357	GO:0009737	GO:0009739	GO:0009753	GO:0009751	GO:0006351
PH01000024G1530
PH01000024G1690	GO:0030659	GO:0031901	GO:0005768	GO:0016021	GO:0005765	GO:0005764	GO:0004842	GO:0008270	GO:0002376
PH01000024G2110	GO:0016021	GO:0005886	GO:0005524	GO:0030247	GO:0004674	GO:0007166
PH01000024G2210	GO:0008289	GO:0006869
PH01000024G2290	GO:0046872	GO:0061630	GO:0043161
PH01000024G2430	GO:0009507	GO:0009570	GO:0005829	GO:0030170	GO:0004795	GO:0009088
PH01000025G0290	GO:0005874	GO:0005524	GO:0008017	GO:0003777	GO:0007018
PH01000025G0370	GO:0008265	GO:0102867	GO:0030151	GO:0030170	GO:0006777	GO:0043545
PH01000025G0470	GO:0005634	GO:0003677	GO:0006355	GO:0006351
PH01000025G0550	GO:0005618	GO:0005634	GO:0003700	GO:0044212	GO:0030154	GO:0080060	GO:0048481	GO:0006355	GO:0006351
PH01000025G0600
PH01000025G0790
PH01000025G0860	GO:0005829	GO:0005769	GO:0005783	GO:0005768	GO:0005634	GO:0005886	GO:0005802	GO:0012510	GO:0005524	GO:0016301	GO:0004709	GO:0004712	GO:0009738	GO:0008219	GO:0002229	GO:0009873
PH01000025G0890	GO:0005737	GO:0016021	GO:0000822	GO:0030643
PH01000025G0960	GO:0016021	GO:0005886	GO:0005524	GO:0004674	GO:0007166
PH01000025G1070	GO:0016567
PH01000025G1080	GO:0005886	GO:0046872	GO:0043130
PH01000025G1180	GO:0005783	GO:0046872	GO:0004848	GO:0000256	GO:0006145	GO:0010136
PH01000025G1210	GO:0005737	GO:0005634	GO:0003723	GO:0009911	GO:0006355	GO:0006351
PH01000025G1380	GO:0046872	GO:0004842	GO:0051865	GO:0016567	GO:0009414
PH01000025G1400	GO:0005829	GO:0005524	GO:0046872	GO:0008478	GO:0042538	GO:0009443	GO:0008615	GO:0010054
PH01000025G1600	GO:0005634	GO:0009734	GO:0006355	GO:0006351
PH01000025G1630	GO:0005634	GO:0009734	GO:0006355	GO:0006351
PH01000025G1810	GO:0005509
PH01000025G1920	GO:0009734	GO:0010305	GO:0010087	GO:0009733
PH01000025G1940
PH01000025G2020	GO:0005737	GO:0005856	GO:0005886	GO:0009506	GO:0051015
PH01000025G2120	GO:0005634	GO:0046872	GO:0003700	GO:0044212	GO:0007275
PH01000025G2160	GO:0005634	GO:0046872	GO:0003700	GO:0048444	GO:0051302	GO:0009934
PH01000025G2180	GO:0005634	GO:0046872	GO:0003700	GO:0048444	GO:0051302	GO:0009934
PH01000025G2230	GO:0005737	GO:0005524	GO:0004672	GO:0004674	GO:0004871	GO:0035556
PH01000025G2250
PH01000025G2260	GO:0005737	GO:0047150	GO:0008270	GO:0009086
PH01000026G0030	GO:0016021	GO:0046872	GO:0061630	GO:0009793	GO:0043161
PH01000026G0040	GO:0046872	GO:0016740	GO:0016567
PH01000026G0110
PH01000026G0220	GO:0005789	GO:0016021	GO:0015194	GO:0008654
PH01000026G0340	GO:0005634	GO:0009908
PH01000026G0390	GO:0005874	GO:0007049	GO:0051301
PH01000026G0400	GO:0005829	GO:0016020	GO:0043022	GO:0003743	GO:0032790
PH01000026G0420	GO:0005737	GO:0047183	GO:0102815	GO:0102777
PH01000026G0490	GO:0009507	GO:0004177	GO:0030145	GO:0008235
PH01000026G0570	GO:0005634	GO:0001046	GO:0046983	GO:0003700	GO:0001228	GO:0006355	GO:0080147	GO:0048765	GO:0048767	GO:0006366
PH01000026G0680	GO:0016787
PH01000026G0870	GO:0005737	GO:0042555	GO:0000347	GO:0005524	GO:0003682	GO:0003678	GO:0003688	GO:0007049	GO:0006270
PH01000026G1030	GO:0005737	GO:0012505	GO:0016021	GO:0004842	GO:0008270	GO:0045786	GO:0000209
PH01000026G1120	GO:0000775	GO:0005634	GO:0051301	GO:0045132
PH01000026G1260
PH01000026G1270
PH01000026G1400	GO:0031969	GO:0046509	GO:0009247
PH01000026G1560	GO:0005905	GO:0030136	GO:0005794	GO:0005886	GO:0005545	GO:0030276	GO:0048268	GO:0006897
PH01000026G1860	GO:0005634	GO:0043626	GO:0003682	GO:0003684	GO:0030337	GO:0034644	GO:0006272	GO:0006298	GO:0045739	GO:0045740	GO:0070207	GO:0019985
PH01000026G1980	GO:0008441	GO:0046872	GO:0046854	GO:0006790
PH01000026G2010	GO:0005829	GO:0070062	GO:0070402	GO:0003960	GO:0042803	GO:0048038	GO:0006739	GO:0042981
PH01000026G2140
PH01000026G2380	GO:0005634	GO:0051213	GO:0008198	GO:0032453	GO:0045814	GO:0040010	GO:0006355	GO:0006351
PH01000027G0270	GO:0048046	GO:0047513	GO:0008152
PH01000027G0350	GO:0048046	GO:0047513	GO:0008152
PH01000027G0360	GO:0048046	GO:0047513	GO:0008152
PH01000027G0400	GO:0030659	GO:0016021	GO:0005886	GO:0019706
PH01000027G0760
PH01000027G0800	GO:0009738	GO:0006952	GO:1900426	GO:0009617	GO:0009409	GO:0009408	GO:0009651
PH01000027G1630	GO:0008422	GO:0102483	GO:0005975	GO:1901657
PH01000027G1830	GO:0043231	GO:0080043	GO:0080044	GO:0008152
PH01000027G1860	GO:0043231	GO:0080043	GO:0080044	GO:0008152
PH01000027G2150
PH01000028G0260	GO:0016021	GO:0005775	GO:0004575	GO:0005985
PH01000028G0330	GO:0005777	GO:0047627	GO:0000166	GO:0004780	GO:0009150	GO:0006790
PH01000028G0380	GO:0009505	GO:0004190	GO:0030163	GO:0006508
PH01000028G0690	GO:0005576	GO:0016757	GO:0006486
PH01000028G0810	GO:0005886	GO:0048032	GO:0007267	GO:0006810
PH01000028G1280	GO:0005578	GO:0005774	GO:0005773	GO:0009044	GO:0005975
PH01000028G1290	GO:0009507	GO:0005737	GO:0016671	GO:0015035	GO:0047134	GO:0004791	GO:0045454	GO:0034599	GO:0006662
PH01000028G1320	GO:0005783	GO:0016021	GO:0031201	GO:0006888	GO:0015031	GO:0006890
PH01000028G1350	GO:0005618	GO:0005576	GO:0016020	GO:0009506	GO:0071555	GO:0019953	GO:0006949
PH01000028G1400	GO:0016021	GO:0005355	GO:0005351	GO:0046323	GO:0035428
PH01000028G1450	GO:0016591	GO:0016607	GO:0005634	GO:0008420	GO:0046872	GO:0016791	GO:0004721	GO:0004647	GO:0003723	GO:0009738	GO:0070940	GO:0007275	GO:0045892	GO:0000184	GO:0009651	GO:0009611
PH01000028G1600	GO:0005737	GO:0005634	GO:0043565	GO:0003700	GO:0009873	GO:1900036	GO:0045893	GO:2000070	GO:0009651	GO:0006351
PH01000028G1770
PH01000028G1790	GO:0009897	GO:0016021	GO:0005886	GO:0005524	GO:0042626	GO:0015245	GO:0042803	GO:0010588	GO:0080051	GO:0015908	GO:0009737	GO:0009651	GO:0009611	GO:0010222
PH01000028G2150
PH01000028G2330
PH01000028G2550	GO:0016021	GO:0031902	GO:0005765	GO:0006869	GO:0055085
PH01000029G0210	GO:0016021	GO:0005886	GO:0022857	GO:0006810
PH01000029G0270	GO:0005789	GO:0016021	GO:0020037	GO:0005506	GO:0004497	GO:0016705
PH01000029G0360	GO:0043231	GO:0080043	GO:0080044	GO:0008152
PH01000029G0470	GO:0005634	GO:0007049	GO:0051301
PH01000029G0660	GO:0005737	GO:0005874	GO:0005525	GO:0003924	GO:0005200	GO:0007017
PH01000029G0710
PH01000029G0970	GO:0005634	GO:0043565	GO:0003700	GO:0006351
PH01000029G1150	GO:0009507	GO:0005634	GO:0071482	GO:0009816	GO:0051091
PH01000029G1610
PH01000029G1950	GO:0005634	GO:0000981	GO:0043565	GO:0001135	GO:0044212	GO:0030154	GO:0009908	GO:0006357	GO:0006351
PH01000029G1970
PH01000029G1980	GO:0016021	GO:0005886	GO:0009506	GO:0042742
PH01000029G2180	GO:0005634	GO:0051301	GO:0007094
PH01000029G2510
PH01000029G2540	GO:0009507	GO:0009570	GO:0046872	GO:1900871	GO:0009658	GO:0006397
PH01000030G0210	GO:0034388	GO:0032040	GO:0030515	GO:0000462
PH01000030G0260	GO:0005783	GO:0005789	GO:0016021
PH01000030G0430
PH01000030G0570	GO:0005634	GO:0003677	GO:0046983	GO:0003700	GO:0006355	GO:0006351
PH01000030G1080	GO:0016021	GO:0000325	GO:0009506	GO:0005774	GO:0005524	GO:0042626	GO:0008559	GO:0009624	GO:0055085
PH01000030G1170	GO:0005760	GO:0042645	GO:0005739	GO:0000784	GO:0005634	GO:0051539	GO:0043139	GO:0017108	GO:0005524	GO:0003677	GO:0003678	GO:0046872	GO:0004518	GO:0043142	GO:0016890	GO:0006284
PH01000030G1490	GO:0010494	GO:0000932	GO:0046872	GO:0009737	GO:0010162
PH01000030G1580
PH01000030G1770	GO:0009507	GO:0009941	GO:0009570	GO:0005739	GO:0009536	GO:0005774	GO:0005524	GO:0042803	GO:0051082	GO:0009704	GO:0006457	GO:0045037	GO:0010157	GO:0009408	GO:0009651	GO:0009414
PH01000030G1780	GO:0005634	GO:0046983	GO:0043565	GO:0003700	GO:0040008	GO:0006355	GO:0006351
PH01000030G2230	GO:0005829	GO:0005576	GO:0005773	GO:0020037	GO:0046872	GO:0004601	GO:0042744	GO:0006979
PH01000030G2390	GO:0005737	GO:0016021	GO:0031965	GO:0005654	GO:0005634	GO:0003714	GO:0030336	GO:0035024	GO:0006355	GO:0006351
PH01000031G0250	GO:0005829	GO:0005634	GO:0001046	GO:0046983	GO:0003700	GO:0044212	GO:0001228	GO:0010119	GO:0006355	GO:0006366
PH01000031G0260	GO:0009507
PH01000031G0300	GO:0005739	GO:0005524	GO:0008094	GO:0003690	GO:0000400	GO:0000150	GO:0003697	GO:0000730	GO:0006312	GO:0010212	GO:0042148
PH01000031G0320	GO:0005737	GO:0005634	GO:0010475	GO:0080048	GO:0010472	GO:0010471	GO:0010473	GO:0080047	GO:0010474	GO:0005085	GO:0016787	GO:0008928	GO:0000166	GO:0080046	GO:0052544	GO:0042742
PH01000031G0390	GO:0071949	GO:0016491
PH01000031G0410	GO:0009507	GO:0009570	GO:0005829	GO:0009295	GO:0009508	GO:0003676
PH01000031G0480	GO:0048046	GO:0016021	GO:0000325	GO:0009506	GO:0005774	GO:0005773	GO:0005524	GO:0042626	GO:0010290	GO:0015431	GO:0008559
PH01000031G0520	GO:0016021	GO:0005886	GO:0009506	GO:0042936	GO:0042937	GO:0042938	GO:0006807	GO:0015031	GO:0042939
PH01000031G0840	GO:0005576	GO:0005524	GO:0004674
PH01000031G0910	GO:0000796	GO:0005634	GO:0005524	GO:0005215	GO:0051301	GO:0030261	GO:0051321
PH01000031G0970	GO:0005789	GO:0016021	GO:0016757
PH01000031G1220
PH01000031G1370	GO:0005829	GO:0005634	GO:0016757	GO:0009736	GO:0009740	GO:0009938	GO:0006486	GO:2000377
PH01000031G1420	GO:0005634	GO:0051213	GO:0071558	GO:0046872	GO:0003676	GO:0006952	GO:0045815	GO:0040010	GO:0006355	GO:0006351
PH01000031G1840	GO:0005634	GO:0005886	GO:0046872	GO:0004842	GO:0009738	GO:0009850	GO:0009690	GO:0080148
PH01000031G1980
PH01000031G2080
PH01000031G2090
PH01000031G2110
PH01000031G2220
PH01000031G2300
PH01000031G2370	GO:0009507	GO:0009941	GO:0031969	GO:0016021	GO:0005524	GO:0042626	GO:0005215
PH01000031G2530
PH01000032G0100	GO:0005634	GO:0001046	GO:0046983	GO:0003700	GO:0001228	GO:0006366
PH01000032G0330	GO:0043231	GO:0016020	GO:0005739	GO:0004519	GO:0003723	GO:0009451
PH01000032G0410
PH01000032G0530	GO:0005737	GO:0034045	GO:0005774	GO:0006914	GO:0015031	GO:0042594	GO:0016192
PH01000032G0550	GO:0005576	GO:0009505	GO:0009506	GO:0020037	GO:0046872	GO:0004601	GO:0042744	GO:0009664	GO:0006979
PH01000032G0710	GO:0016298	GO:0080031	GO:0008152	GO:0009862
PH01000032G0720	GO:0005737	GO:0015031
PH01000032G0890	GO:0031225	GO:0046658	GO:0005886	GO:0009506	GO:0009055
PH01000032G1340
PH01000032G1420
PH01000032G1450	GO:0009507	GO:0005886
PH01000032G1630	GO:0003857	GO:0008691	GO:0070403	GO:0019605
PH01000032G1740	GO:0005634	GO:0003677	GO:0003700	GO:0009873	GO:0006351
PH01000032G1990
PH01000032G2010	GO:0005886	GO:0043531	GO:0005524	GO:0006952	GO:0007165
PH01000032G2110	GO:0008725	GO:0046872	GO:0006284
PH01000033G0270	GO:0003743
PH01000033G0730
PH01000033G1580	GO:0080008	GO:0005737	GO:0005829	GO:0005739	GO:0005654	GO:0005634	GO:0016567
PH01000033G1790	GO:0005737	GO:0005634	GO:0005524	GO:0004707	GO:0000169	GO:0010120	GO:0042742	GO:0050832	GO:0010229	GO:0048481	GO:0009555	GO:0010183	GO:1901002	GO:0080136	GO:0010468	GO:0010200
PH01000033G1890	GO:0016021	GO:0005524	GO:0042626
PH01000033G1930	GO:0009507	GO:0043231	GO:0004519	GO:0003723	GO:0009451
PH01000033G2260	GO:0043231	GO:0004519	GO:0003723	GO:0009451
PH01000033G2290
PH01000033G2450
PH01000034G0680	GO:0010494	GO:0000932	GO:0046872	GO:0009737	GO:0010162
PH01000034G0990	GO:0005886
PH01000034G1010	GO:0005737	GO:0009055	GO:0015035	GO:0045454
PH01000034G1070	GO:0043231	GO:0004519	GO:0003723	GO:0009451
PH01000034G2110	GO:0005634	GO:0003677	GO:0003700	GO:0010252	GO:0008283	GO:0007623	GO:0042023	GO:0048467	GO:0010229	GO:0031540	GO:0006355	GO:0009735	GO:0006351
PH01000035G0370	GO:0005737	GO:0016607	GO:0003723
PH01000035G0620
PH01000035G0630
PH01000035G0640
PH01000035G0710	GO:0033116	GO:0005525	GO:0003924	GO:0015031
PH01000035G0830	GO:0005623	GO:0016021	GO:0008199	GO:0020037	GO:0004497	GO:0016705	GO:0016132	GO:0010268	GO:0006879	GO:0006826	GO:0007275	GO:0009647	GO:0016125
PH01000035G0990	GO:0005737	GO:0046914	GO:0046916	GO:0030001
PH01000035G1070	GO:0005737	GO:0046914	GO:0046916	GO:0030001
PH01000035G1400
PH01000035G1650	GO:0003723	GO:0003968	GO:0031047
PH01000035G1780
PH01000035G1950
PH01000035G2060
PH01000035G2090	GO:0016021	GO:0015293	GO:0042128
PH01000035G2160	GO:0009507	GO:0005739	GO:0004519	GO:0003723	GO:1900865	GO:0031425
PH01000035G2280	GO:0005950	GO:0009507	GO:0004049	GO:0006541	GO:0000162
PH01000035G2370	GO:0016021	GO:0005774	GO:0005381	GO:0005384	GO:0030026	GO:0071281	GO:0006880	GO:0071421
PH01000035G2440	GO:0005789	GO:0016021
PH01000036G0080
PH01000036G0260	GO:0031969	GO:0046509	GO:0009247
PH01000036G0470	GO:0005737	GO:0005730	GO:0005634	GO:0003723	GO:0016435	GO:0016569	GO:0006355	GO:0070476	GO:0006351
PH01000036G0540	GO:0009507	GO:0009941	GO:0009535	GO:0005524	GO:0031072	GO:0046872	GO:0051082	GO:0006457	GO:0009408
PH01000036G0620	GO:0000974	GO:0071006	GO:0071007	GO:0003677	GO:0046872	GO:0036002	GO:0017070	GO:0000387
PH01000036G1110	GO:0005634	GO:0005667	GO:0003682	GO:0000977	GO:0001085	GO:0003700	GO:0001228	GO:0008270	GO:0030154	GO:0007623	GO:0009845
PH01000036G1230	GO:0005737	GO:0005634	GO:0005524	GO:0009931	GO:0005516	GO:0004683	GO:0004674	GO:0016036	GO:0035556	GO:0018105	GO:0046777	GO:0006468	GO:0046898	GO:0009416
PH01000036G1460	GO:0005737	GO:0012505	GO:0070062	GO:0005622	GO:0005739	GO:0005096	GO:0017137	GO:0090630	GO:0006886	GO:0043087	GO:0031338
PH01000036G1560	GO:0005737	GO:0005524	GO:0016887	GO:0006810
PH01000036G1590	GO:0005618	GO:0005737	GO:0007049	GO:0051301
PH01000036G1600	GO:0016021	GO:0005886	GO:0005802	GO:0000822	GO:0015114	GO:0016036	GO:0048016	GO:0006817	GO:0006799
PH01000036G1850	GO:0005634	GO:0030246	GO:0016567
PH01000036G1880	GO:0005634	GO:0030246	GO:0016567
PH01000036G1930	GO:0005783	GO:0016020	GO:0102336	GO:0102337	GO:0102338	GO:0006633
PH01000036G2010	GO:0005634	GO:0003713	GO:0030154	GO:0006974	GO:0071217	GO:0009793	GO:0009908	GO:0010393	GO:0010073	GO:0010192	GO:0080001	GO:0048359	GO:0048358	GO:1901001	GO:0045892	GO:0009827
PH01000036G2140	GO:0009507	GO:0030529	GO:0003723	GO:0006397
PH01000037G0050	GO:0008180	GO:0005737	GO:0046872	GO:0008237	GO:0010387	GO:0010100	GO:0010971	GO:0000338	GO:0009585	GO:0031347	GO:0009733	GO:0010093
PH01000037G0130	GO:0005886	GO:0005524	GO:0004675	GO:0007166	GO:0006468
PH01000037G0430	GO:0005829	GO:0016020	GO:0005739	GO:0004045	GO:0006915	GO:2000811	GO:0010629	GO:2000210
PH01000037G0690
PH01000037G0740	GO:0035578	GO:0005737	GO:0070062	GO:0005576	GO:0005739	GO:0010917	GO:0043312	GO:0035794	GO:0010940
PH01000037G0830
PH01000037G1230	GO:0005634	GO:0003723
PH01000037G2080	GO:0016021	GO:0005886	GO:0005524	GO:0004674
PH01000038G0170	GO:0016165	GO:0046872	GO:0031408
PH01000038G0270	GO:0016021	GO:0015297	GO:0006812	GO:0006813	GO:0006814
PH01000038G0320	GO:0003729
PH01000038G0470	GO:0005634	GO:0003714	GO:1903507	GO:0031347	GO:2000022	GO:0006355	GO:0009611	GO:0006351
PH01000038G0510	GO:0005634	GO:0003714	GO:1903507	GO:0031347	GO:2000022	GO:0006355	GO:0009611	GO:0006351
PH01000038G0550	GO:0010102	GO:0008285
PH01000038G0560	GO:0005783	GO:0005789	GO:0016021	GO:0016020	GO:0102336	GO:0102337	GO:0102338	GO:0006633	GO:0009409	GO:0080167	GO:0009416
PH01000038G0590
PH01000038G0780	GO:0015935	GO:0003735	GO:0006412
PH01000038G0910	GO:0005737	GO:0005634	GO:0005886	GO:0003677	GO:0043565	GO:0003700	GO:0008219	GO:0009873	GO:0010286	GO:0045893	GO:0009735	GO:0009723	GO:0009753	GO:0051707	GO:0006351
PH01000038G0930
PH01000038G1280	GO:0005794	GO:0000139	GO:0016021	GO:0015020	GO:0080116	GO:0046872	GO:0071555	GO:0010417	GO:0009834	GO:0045492
PH01000038G1340	GO:0050662	GO:0045552	GO:0009813
PH01000038G1600	GO:0048046	GO:0009505	GO:0004190	GO:0030163	GO:0006508	GO:0043067	GO:0009627
PH01000038G1750	GO:0005829	GO:0005654	GO:0004857	GO:0042393	GO:0042826	GO:0055082	GO:0032869	GO:0006006	GO:0001701	GO:0035264	GO:0045717	GO:0000122	GO:0043687	GO:0016567	GO:0008361
PH01000038G1850	GO:0005789	GO:0000139	GO:0016021	GO:0005886	GO:0015031	GO:0016192
PH01000038G2070	GO:0005634	GO:0003677	GO:0046983	GO:0003700	GO:0006351
PH01000038G2210	GO:0005829	GO:0004022	GO:0008270
PH01000039G0530	GO:0009507	GO:0005677	GO:0043234	GO:0008283	GO:0016569	GO:0006310	GO:0006281	GO:0009793	GO:0031507	GO:0048366	GO:0009555	GO:0045787	GO:0009909	GO:0006349	GO:2000653	GO:0006355
PH01000039G0640	GO:0005634	GO:0003677	GO:0008289	GO:0006355	GO:0006351
PH01000039G0870	GO:0005886	GO:0016567
PH01000039G0930	GO:0000785	GO:0000781	GO:0005730	GO:0000786	GO:0005634	GO:0003691	GO:0042803	GO:0043047	GO:0006334	GO:0006355	GO:0006351
PH01000040G0020	GO:0005576	GO:0016788	GO:0016042
PH01000040G0080	GO:0005886	GO:0009506	GO:0005524	GO:0004715	GO:0019901	GO:0004675	GO:0007166	GO:0006952	GO:0006468
PH01000040G0140	GO:0016607	GO:0005685	GO:0071004	GO:0019899	GO:0003729	GO:0003723	GO:0006376
PH01000040G0150	GO:0009507	GO:0009535	GO:0005840	GO:0009579	GO:0070181	GO:0003735	GO:0006412
PH01000040G0160	GO:0009269
PH01000040G0270	GO:0005524	GO:0004674
PH01000040G0360	GO:0016567
PH01000040G0370	GO:0042597	GO:0017038
PH01000040G0430	GO:0005737	GO:0005829	GO:0012505	GO:0005634	GO:0005886	GO:0005524	GO:0051020	GO:0004675	GO:0007166	GO:0071369	GO:0009814	GO:0006468	GO:0009623
PH01000040G0490	GO:0042995	GO:0005794	GO:0005743	GO:0071949	GO:0016709	GO:0006744
PH01000040G0590
PH01000040G0610
PH01000040G0670	GO:0005794	GO:0016021	GO:0005886	GO:0016760	GO:0016759	GO:0046872	GO:0071555	GO:0030244	GO:0009833
PH01000040G0790	GO:0005737	GO:0005829	GO:0005634	GO:0003677	GO:0003729	GO:0000166	GO:0008270	GO:0009409
PH01000040G0890
PH01000040G1070	GO:0016021	GO:0004650	GO:0005975
PH01000040G1240	GO:0016491
PH01000040G1260	GO:0005829	GO:0005524	GO:0004335	GO:0005534	GO:0046872	GO:0046835	GO:0006012
PH01000040G1350	GO:0016021	GO:0016717	GO:0006636
PH01000040G1360	GO:0046872	GO:0004722
PH01000040G1380	GO:0005788	GO:0005509	GO:0030246	GO:0051082	GO:0007275	GO:0006457
PH01000040G1410	GO:0005829	GO:0005783	GO:0005794	GO:0015031	GO:0016192
PH01000040G1440
PH01000040G1680	GO:0016787
PH01000040G1760	GO:0009507	GO:0005840	GO:0008097	GO:0003735	GO:0006412
PH01000040G1880	GO:0009507	GO:0005737	GO:0005730	GO:0005524	GO:0004004	GO:0003723	GO:0008270	GO:0042254	GO:0010501
PH01000040G2000	GO:0005576	GO:0003993	GO:0009395
PH01000040G2030	GO:0009507	GO:0004049	GO:0000162
PH01000040G2090	GO:0005737	GO:0005524	GO:0004674	GO:0009555
PH01000041G0060	GO:0016021	GO:0005635	GO:0031965	GO:0006997
PH01000041G0120	GO:0005887	GO:0015293	GO:0015800	GO:0015804
PH01000041G0180	GO:0071013	GO:0000243	GO:0005737	GO:0005829	GO:0034709	GO:0005634	GO:0034715	GO:0071011	GO:0071010	GO:0034719	GO:0097526	GO:0005685	GO:0005689	GO:0005686	GO:0005687	GO:0005682
PH01000041G0200	GO:0033116	GO:0005525	GO:0003924	GO:0015031
PH01000041G0700	GO:0005739	GO:0005634	GO:0043169	GO:0046872	GO:0004535	GO:0003723	GO:0006952	GO:0006397	GO:0009737	GO:0006970	GO:0009751	GO:0009651
PH01000041G0930
PH01000041G1140	GO:0003723	GO:0003968	GO:0031047
PH01000041G1310	GO:0009570	GO:0030529	GO:0009532	GO:0003723	GO:0000372	GO:0000373	GO:0006397
PH01000041G1340	GO:0005829	GO:0005634	GO:0051117	GO:0019888	GO:0043130	GO:0000045	GO:0007030	GO:0061025	GO:0031468	GO:0043161
PH01000041G1410	GO:0016021	GO:0015293	GO:0042128
PH01000041G1530	GO:0005777	GO:0008802	GO:0071454	GO:0019285
PH01000041G1710	GO:0005950	GO:0009507	GO:0004049	GO:0006541	GO:0000162
PH01000041G1720	GO:0016021	GO:0005774	GO:0005381	GO:0005384	GO:0030026	GO:0071281	GO:0006880	GO:0071421
PH01000041G1770	GO:0005789	GO:0016021
PH01000041G1920	GO:0016021
PH01000041G1980	GO:0016021
PH01000041G2170	GO:0005634	GO:0003677	GO:0003700	GO:0006351
PH01000041G2190	GO:0000324	GO:0000329	GO:0016021	GO:0015186	GO:0015188	GO:0005302	GO:0003333	GO:0006865	GO:0015824	GO:0007034
PH01000041G2290
PH01000041G2300	GO:0009507	GO:0009534	GO:0009543	GO:0009579	GO:0031977	GO:0008233	GO:0004252	GO:0010206	GO:0006508
PH01000042G0290
PH01000042G0620	GO:0019901	GO:0007049	GO:0051301	GO:0000079
PH01000042G0690	GO:0000775	GO:0005634	GO:0042393	GO:0042054	GO:0018024	GO:0008270	GO:0031048	GO:0016571	GO:0040029	GO:0010200
PH01000042G1220	GO:0005634	GO:0043565	GO:0003700	GO:0006351
PH01000042G1330	GO:0005524	GO:0004674
PH01000042G1610	GO:0005634	GO:0043565	GO:0003700	GO:0000989	GO:0008270	GO:0009640	GO:0006355	GO:0009641	GO:0006351
PH01000042G1950	GO:0009535	GO:0016655	GO:0048038	GO:0010258	GO:0006810
PH01000042G2190	GO:0009507	GO:0005525	GO:0003924	GO:0003746
PH01000042G2200	GO:0005737	GO:0005634	GO:0051879	GO:0070678	GO:0051131
PH01000042G2220	GO:0005773	GO:0004197	GO:0051603	GO:0006624
PH01000042G2270	GO:0005730	GO:0005654	GO:0019843	GO:0000027	GO:0000055
PH01000043G0030	GO:0050734
PH01000043G0070	GO:0005777	GO:0009658
PH01000043G0280	GO:0005737	GO:0005634	GO:0003684	GO:0031593	GO:0070628	GO:0006289	GO:0043161
PH01000043G0300	GO:0035091
PH01000043G0370
PH01000043G0380	GO:1990316	GO:0005776	GO:0031410	GO:0009506	GO:0034045	GO:0032947	GO:0042803	GO:0019901	GO:0000045	GO:0006914	GO:0000422	GO:0061723	GO:0010150	GO:0030242	GO:0001934	GO:0015031
PH01000043G0550
PH01000043G1410	GO:0005739	GO:0005524	GO:0016485	GO:0009408
PH01000043G1440	GO:0005634	GO:0003677	GO:0003700	GO:0009736	GO:0000160	GO:0006351
PH01000043G1520	GO:0016021	GO:0005886	GO:0005524	GO:0004675	GO:0007166	GO:0006468
PH01000043G1740	GO:0005737	GO:0005829	GO:0031965	GO:0000151	GO:0042802	GO:0008139	GO:0003676	GO:0061630	GO:0004842	GO:0008270	GO:0000165	GO:0009968	GO:0016567	GO:0007265
PH01000043G1800
PH01000043G1850	GO:0016021	GO:0005774	GO:0009678	GO:0004427	GO:0046872	GO:0015992
PH01000043G1970
PH01000043G2100	GO:0005634	GO:0000981	GO:0043565	GO:0001135	GO:0003700	GO:0044212	GO:0009738	GO:0030154	GO:0042742	GO:0050832	GO:2000022	GO:2000031	GO:0006357	GO:0009737	GO:0009733	GO:0046686
PH01000043G2130	GO:0045551	GO:0052747	GO:0008270	GO:0009809
PH01000043G2150	GO:0045551	GO:0052747	GO:0008270	GO:0009809
PH01000044G0090	GO:0005743	GO:0008289	GO:0042803	GO:0006744
PH01000044G0230	GO:0005737	GO:0005654	GO:0008536	GO:0006886
PH01000044G0380	GO:0005634	GO:0042802	GO:0046982	GO:0042803	GO:0043565	GO:0003700	GO:0044212	GO:0071555	GO:0071365	GO:0050832	GO:0007275	GO:0010628	GO:0045893	GO:0090059	GO:0006355	GO:0009737
PH01000044G0460	GO:0005737	GO:0005634	GO:0005524	GO:0004674	GO:0009738	GO:0035556	GO:0006468
PH01000044G0540	GO:0005634	GO:0003677	GO:0009734	GO:0006355	GO:0006351
PH01000044G0720	GO:0005576	GO:0009505	GO:0009506	GO:0020037	GO:0046872	GO:0004601	GO:0042744	GO:0009664	GO:0006979
PH01000044G0750	GO:0005576	GO:0009505	GO:0009506	GO:0020037	GO:0046872	GO:0004601	GO:0042744	GO:0009664	GO:0006979
PH01000044G0760	GO:0005618	GO:0005576	GO:0016020	GO:0009505	GO:0009506	GO:0005773	GO:0020037	GO:0046872	GO:0004601	GO:0042744	GO:0009664	GO:0006979
PH01000044G0910
PH01000044G0920
PH01000044G1140	GO:0005814	GO:0005737	GO:0016020	GO:0005743	GO:0005654	GO:0005634	GO:0005085	GO:0032183	GO:0061630	GO:0031625	GO:0004842	GO:0008270	GO:0006974	GO:0006303	GO:0006886	GO:0043161
PH01000044G1180	GO:0005829	GO:0004842	GO:0006952	GO:0051865	GO:0016567	GO:0010200	GO:0009414
PH01000044G1350	GO:0046658	GO:0016021	GO:0009506	GO:0004871	GO:0051607
PH01000044G1380	GO:0046658	GO:0005794	GO:0016021	GO:0005886	GO:0009506	GO:0005774	GO:0004871	GO:0042742	GO:0009816	GO:0051607	GO:0009617	GO:0009751	GO:0009611
PH01000044G1400	GO:0005576	GO:0004190
PH01000044G1470	GO:0030015	GO:0005634	GO:0000932	GO:0008408	GO:0046872	GO:0004535	GO:0003723	GO:0042742	GO:0043928	GO:0017148	GO:0000289	GO:0006355	GO:0006351
PH01000044G1510
PH01000044G1620	GO:0005783	GO:0005789	GO:0016021	GO:0009506	GO:0009511	GO:0008565	GO:0016757	GO:0034613	GO:0009908	GO:0048574	GO:0009911	GO:0010228
PH01000044G1710	GO:0048046	GO:0009507	GO:0009570	GO:0005737	GO:0009506	GO:0005524	GO:0050203	GO:0050832	GO:0033611	GO:0010030	GO:0046686	GO:0009735	GO:0010214
PH01000044G1910	GO:0005829	GO:0004615	GO:0009298	GO:0019853	GO:0006013	GO:0006487	GO:0045047	GO:0009651
PH01000044G1960	GO:0005776	GO:0005737	GO:0005775	GO:0019786	GO:0016807	GO:0006914	GO:0015031
PH01000044G1970	GO:0005789	GO:0005576	GO:0016021	GO:0009505	GO:0005886	GO:0000062	GO:0032791	GO:0008289	GO:0070300	GO:0006629	GO:0006869	GO:0010029	GO:1900140	GO:0009737	GO:0009409	GO:0010288
PH01000044G2020	GO:0070062	GO:0016021	GO:0005765	GO:0004871	GO:0043123	GO:0006810
PH01000044G2050	GO:0032300	GO:0005524	GO:0003684	GO:0008094	GO:0004519	GO:0030983	GO:0006298	GO:0045910
PH01000044G2060	GO:0005737	GO:0004038	GO:0050897	GO:0008270	GO:0000256	GO:0006145
PH01000045G0170	GO:0009507	GO:0009570	GO:0030785	GO:0016279	GO:0018026	GO:0018023
PH01000045G0270	GO:0005829	GO:0005739	GO:0005634	GO:0051087	GO:0071629
PH01000045G0480	GO:0005887	GO:0016020	GO:0035673	GO:0015031
PH01000045G0540
PH01000045G0630
PH01000045G0890
PH01000045G1170
PH01000045G1190	GO:0005739	GO:0005524	GO:0031072	GO:0046872	GO:0051082	GO:0051085	GO:0009558	GO:0009553	GO:0000740	GO:0010197	GO:0009408	GO:0010198
PH01000045G1230
PH01000045G1260	GO:0005768	GO:0005794	GO:0016021	GO:0031201	GO:0005802	GO:0005484	GO:0000149	GO:0007030	GO:0006886	GO:0009306	GO:0007034	GO:0048278	GO:0006906
PH01000045G1480	GO:0000062	GO:0008289	GO:0006810
PH01000045G1520	GO:0005783	GO:0016021	GO:0005774
PH01000045G1550	GO:0005524	GO:0046316	GO:0046177
PH01000045G1600	GO:0043231	GO:0004519	GO:0003723	GO:0009451
PH01000045G2100
PH01000045G2140	GO:0005761	GO:0003735	GO:0006412
PH01000046G0020
PH01000046G0060	GO:0005737	GO:0005730	GO:0001671	GO:0001106	GO:0051082	GO:0097201	GO:0006457
PH01000046G0360	GO:0005681	GO:0089701	GO:0003677	GO:0046872	GO:0030628	GO:0000398
PH01000046G0520	GO:0016021	GO:0046872	GO:0055114
PH01000046G0600
PH01000046G1030	GO:0005794	GO:0016021	GO:0009705	GO:0005774	GO:0005355	GO:0005351	GO:0042593	GO:0046323	GO:0035428	GO:0010030
PH01000046G1180
PH01000046G1280	GO:0000790	GO:0005634	GO:0046982	GO:0042803	GO:0001658	GO:0048754	GO:0044770	GO:0051301	GO:1904976	GO:0072719	GO:0006974	GO:0072711	GO:0007623	GO:0030324	GO:0002009	GO:0000122
PH01000046G1380
PH01000046G1670	GO:0010102	GO:0008285
PH01000046G1680	GO:0009507	GO:0005634	GO:0003677	GO:0043565	GO:0003700	GO:0009816	GO:0010150	GO:0045893	GO:0031347	GO:0010200	GO:0042542	GO:0010193	GO:0009751	GO:0006351
PH01000046G1780	GO:0046872	GO:0004722
PH01000046G1870	GO:0005524	GO:0003883	GO:0044210	GO:0006541
PH01000046G2060	GO:0009507	GO:0004455	GO:0000287	GO:0070402	GO:0042803	GO:0009097	GO:0009099
PH01000047G0030	GO:0046872	GO:0004806	GO:0016042
PH01000047G0140	GO:0005618	GO:0046872	GO:0061630	GO:0043161	GO:0000209	GO:0042787
PH01000047G0250	GO:0005730	GO:0005525	GO:0003924	GO:0042254
PH01000047G0350	GO:0005829	GO:0005759	GO:0005739	GO:0070469	GO:0000036	GO:0000035	GO:0050897	GO:0046872	GO:0031177	GO:0009245	GO:0055114
PH01000047G0470	GO:0005576	GO:0005794	GO:0007275	GO:0048868
PH01000047G0550
PH01000047G0560	GO:0048046	GO:0009507	GO:0009570	GO:0009579	GO:0005507	GO:0042742
PH01000047G0730	GO:0005886	GO:0009055	GO:0015035	GO:0045454
PH01000047G0840	GO:0009507	GO:0016021	GO:0005741	GO:0005739	GO:0005778	GO:0005777	GO:0000266	GO:0007005	GO:0016559
PH01000047G0860	GO:0016787	GO:0008152
PH01000047G0990	GO:0016324	GO:0005829	GO:0005886	GO:0090406	GO:0016308	GO:0005524	GO:0006897	GO:0007164	GO:0046488	GO:0009827	GO:0009846	GO:0009860	GO:0010118
PH01000047G1060	GO:0009535	GO:0005737	GO:0005886	GO:0005096	GO:0009920	GO:0043087	GO:0007165
PH01000047G1100	GO:0005773	GO:0004561	GO:0009793	GO:0008152	GO:0051781
PH01000047G1180	GO:0032432	GO:0005737	GO:0051015	GO:0051017	GO:0051693	GO:0007015	GO:0051014	GO:0009734	GO:0016049	GO:0009630	GO:2000012
PH01000047G1190	GO:0032432	GO:0005737	GO:0051015	GO:0051017	GO:0051693	GO:0007015	GO:0051014	GO:0009734	GO:0016049	GO:0009630	GO:2000012
PH01000047G1210
PH01000047G1520	GO:0005829	GO:0004602	GO:0006979
PH01000047G1790
PH01000048G0100	GO:0030673	GO:0016323	GO:0005856	GO:0005829	GO:0031430	GO:0005634	GO:0005886	GO:0045211	GO:0042383	GO:0016529	GO:0014731	GO:0030018	GO:0051117	GO:0008093	GO:0019899	GO:0030507
PH01000048G0110	GO:0016021	GO:0005886
PH01000048G0350	GO:0005737	GO:0016021	GO:0005654	GO:0005886	GO:0005524	GO:0004672	GO:0004675	GO:0007166	GO:0051607	GO:0040015	GO:0046777	GO:0034504	GO:0006468	GO:0016032
PH01000048G0370	GO:0005737	GO:0016021	GO:0005654	GO:0005886	GO:0005524	GO:0004672	GO:0004675	GO:0007166	GO:0051607	GO:0040015	GO:0046777	GO:0034504	GO:0006468	GO:0016032
PH01000048G0630	GO:0005737	GO:0005634	GO:0005886	GO:0005524	GO:0004674	GO:0018105	GO:0008360
PH01000048G0640	GO:0005634	GO:0016787	GO:0009691
PH01000048G0660	GO:0005634	GO:0016787	GO:0009691
PH01000048G0690	GO:0016021	GO:0005743	GO:0005739	GO:0022857	GO:0006839
PH01000048G0850	GO:0080008	GO:0005737	GO:0005829	GO:0005730	GO:0005634	GO:0046872	GO:0030154	GO:0016569	GO:0006281	GO:0009908	GO:0006355	GO:0010224	GO:0006351
PH01000048G0920	GO:0005737	GO:1990534	GO:0048510
PH01000048G1000	GO:0009507	GO:0005737	GO:0008970	GO:0071493	GO:0016042	GO:0009650
PH01000048G1100	GO:0033180	GO:0005524	GO:0016820	GO:0015991	GO:0046034
PH01000048G1190	GO:0005618	GO:0009507	GO:0016020	GO:0005743	GO:0005758	GO:0005759	GO:0005741	GO:0005750	GO:0005739	GO:0005730	GO:0005774	GO:0004222	GO:0016491	GO:0008270	GO:0009060	GO:0006122
PH01000048G1310	GO:0048046	GO:0009507	GO:0009941	GO:0005739	GO:0005524	GO:0004375	GO:0006546
PH01000048G1440
PH01000048G1450	GO:0005576	GO:0042973	GO:0042803	GO:0006076
PH01000048G1600
PH01000048G1770	GO:0005634	GO:0043565	GO:0003700	GO:0044212	GO:0080169	GO:0016036	GO:0009873	GO:0045892	GO:0010200	GO:0006351
PH01000049G0080	GO:0016021	GO:0009705	GO:0005886	GO:0022821	GO:0090333	GO:0009624
PH01000049G0190	GO:0009941	GO:0005739	GO:0004519	GO:0003723	GO:0009451
PH01000049G0260
PH01000049G0590	GO:0016021	GO:0031966	GO:0005886	GO:0046872	GO:0004252
PH01000049G0720	GO:0009507	GO:0003690	GO:0019843	GO:0003727	GO:0009658	GO:0006353	GO:0009793	GO:0006355	GO:0042255	GO:0008380
PH01000049G0730	GO:0009507	GO:0009506	GO:0003690	GO:0019843	GO:0003727	GO:0009658	GO:0032502	GO:0006353	GO:0006355	GO:0042255	GO:0008380
PH01000049G0830	GO:0009507	GO:0005739	GO:0003690	GO:0003723	GO:0006353	GO:0006355	GO:0008033
PH01000049G1110	GO:0009941	GO:0009535	GO:0010287	GO:0045261	GO:0010319	GO:0046933	GO:0015986	GO:0042742	GO:0009773	GO:0009772	GO:0009409	GO:0009735
PH01000049G1170	GO:0005886
PH01000049G1380
PH01000049G1410	GO:0009507	GO:0009543	GO:0009535	GO:0009579	GO:0005528	GO:0003755	GO:0061077	GO:0006810
PH01000049G1480	GO:0048046	GO:0005618	GO:0009507	GO:0009505	GO:0009506	GO:0005578	GO:0004553	GO:0005975
PH01000049G1650	GO:0005634	GO:0003677	GO:0043565	GO:0003700	GO:0071472	GO:0009736	GO:0009873	GO:0045595	GO:0009409	GO:0009416	GO:0006970	GO:0009651	GO:0009414	GO:0009611	GO:0006351
PH01000049G1890
PH01000049G2050	GO:0005737	GO:0000932	GO:0000175	GO:0046872	GO:0003723	GO:0000291	GO:0034427
PH01000049G2330	GO:0005634	GO:0003677	GO:0016491	GO:0016575	GO:0051568	GO:0048364
PH01000049G2360	GO:0005634	GO:0003729	GO:0010029	GO:0009737	GO:0009651	GO:0009414
PH01000050G0090
PH01000050G0170	GO:0005634	GO:0003677	GO:0046872	GO:0006355	GO:0006351
PH01000050G0440	GO:0005789	GO:0004343	GO:0006045	GO:0048364	GO:0006048
PH01000050G0500	GO:0005634	GO:0001046	GO:0046983	GO:0003700	GO:0001228	GO:0048573	GO:0006355	GO:0006366
PH01000050G0570
PH01000050G0820	GO:0005634
PH01000050G0890
PH01000050G1090	GO:0005615	GO:0005774	GO:0005773	GO:0001530	GO:1903409	GO:0010468
PH01000050G1200	GO:0005737	GO:0005524	GO:0051082	GO:0006457	GO:0006950
PH01000050G1280
PH01000050G1350	GO:0005634	GO:0043565	GO:0003700	GO:0030010	GO:0009942	GO:0009555	GO:0006355	GO:0006351
PH01000050G1510	GO:0000139	GO:0005886	GO:0005215	GO:0015031
PH01000051G0230	GO:0009941	GO:0016021	GO:0015293
PH01000051G0440
PH01000051G0520
PH01000051G0800	GO:0005737	GO:0005634	GO:0005524	GO:0004707	GO:0010468
PH01000051G0980	GO:0005739	GO:0003697
PH01000051G1080	GO:0016021	GO:0005886	GO:0005524	GO:0005516	GO:0030246	GO:0004674	GO:0006468	GO:0048544
PH01000051G1170	GO:0032541	GO:0005737	GO:0005783	GO:0005789	GO:0016020	GO:0009658	GO:0010274
PH01000051G1620	GO:0005829	GO:0005524	GO:0004674	GO:0004712	GO:0004871	GO:0009658	GO:0035556
PH01000051G1650
PH01000051G1670	GO:0016021	GO:0005886
PH01000052G0040
PH01000052G0130	GO:0009734	GO:0040008
PH01000052G0290
PH01000052G0690	GO:0032580	GO:0016021
PH01000052G0750
PH01000052G0950	GO:0004029	GO:0006081
PH01000052G1030	GO:0016021	GO:0005375
PH01000052G1130	GO:0005618	GO:0005576	GO:0005794	GO:0009505	GO:0009506	GO:0004252
PH01000052G1210	GO:0005783	GO:0033772	GO:0020037	GO:0005506	GO:0009718
PH01000052G1410
PH01000052G1660	GO:0009507	GO:0005524	GO:0005525	GO:0008728	GO:0016301	GO:0015969
PH01000053G0400	GO:0005829	GO:0097367	GO:0004360	GO:1990830	GO:0006112	GO:0006002	GO:0006541	GO:0006487	GO:0006048	GO:0006047
PH01000053G0500	GO:0016021	GO:0005524	GO:0004674	GO:0048544
PH01000053G0650	GO:0048046	GO:0009505	GO:0005578	GO:0005773	GO:0046556	GO:0009044	GO:0046373	GO:0045493
PH01000053G0880	GO:0016021	GO:0046872	GO:0004722
PH01000053G1030
PH01000053G1060	GO:0005768	GO:0005794	GO:0005525	GO:0016004	GO:0015031	GO:0007264	GO:0016192
PH01000053G1080	GO:0016021	GO:0015297	GO:0015238	GO:0006855
PH01000053G1100	GO:0016021	GO:0015297	GO:0015238	GO:0006855
PH01000053G1340	GO:0005634	GO:0000981	GO:0043565	GO:0001135	GO:0003700	GO:0044212	GO:0030154	GO:0009626	GO:0006357	GO:0009733	GO:0009617	GO:0009723	GO:0009739	GO:0001666	GO:0009753	GO:0009751
PH01000053G1380	GO:0005737	GO:0046872
PH01000053G1520	GO:0005768	GO:0005794	GO:0000139	GO:0016021	GO:0005802	GO:0016757	GO:0071555	GO:0045489
PH01000053G1530	GO:0022627	GO:0003723	GO:0003735	GO:0000462	GO:0006412
PH01000053G1590	GO:0009507	GO:0016020	GO:0071949	GO:0009540	GO:0009688
PH01000053G1650	GO:0005634	GO:0003677	GO:0003700	GO:0009793	GO:0009908	GO:0009835	GO:0010150	GO:0009825	GO:0006351
PH01000053G2090	GO:0043231	GO:0004519	GO:0003723	GO:0009451
PH01000053G2150	GO:0005768	GO:0005794	GO:0000139	GO:0016021	GO:0005802	GO:0047262	GO:0071555	GO:0045489
PH01000053G2340	GO:0000815	GO:0005886	GO:0015031	GO:0007034
PH01000054G0400	GO:0005634	GO:0043565	GO:0003700	GO:0006355	GO:0006351
PH01000054G0580	GO:0005737	GO:0004807	GO:0006094	GO:0006096	GO:0006098
PH01000054G0810	GO:0031225	GO:0046658	GO:0009897	GO:0005886	GO:0030247	GO:0007155	GO:0010192	GO:0048354	GO:0009825	GO:0009651
PH01000054G0860	GO:0005737	GO:0016020	GO:0030276	GO:0008289	GO:0000147	GO:0007015	GO:0006897
PH01000054G1090
PH01000054G1160	GO:0005618	GO:0005576
PH01000054G1270	GO:0005634	GO:0046872	GO:0003676	GO:0003700	GO:0045926	GO:0006355	GO:0010200	GO:0006979	GO:0006351
PH01000054G1390	GO:0030663	GO:0000139	GO:0015031	GO:0016192
PH01000054G1500	GO:0005634	GO:0046872	GO:0003676	GO:0003700	GO:0071289	GO:2000280	GO:0006355	GO:0010200	GO:0006351
PH01000054G1610	GO:0005618	GO:0005829	GO:0022626	GO:0022627	GO:0016020	GO:0005886	GO:0009506	GO:0042788	GO:0005774	GO:0003735	GO:0042256	GO:0042255	GO:0006412
PH01000054G1820	GO:0032580	GO:0016021	GO:0070403	GO:0048040	GO:0042732	GO:0033320
PH01000054G1900	GO:0005783	GO:0005794	GO:0005886	GO:0009506	GO:0003846	GO:0090430	GO:0016787	GO:0004622	GO:0009809	GO:0006629	GO:0046686	GO:0042542	GO:0006979	GO:0010043
PH01000054G2010	GO:0016021	GO:0005886
PH01000054G2220	GO:0016021	GO:0005886	GO:0005524	GO:0042626	GO:0009624	GO:0010345
PH01000054G2270	GO:0005634
PH01000054G2280	GO:0000788	GO:0003677	GO:0042393	GO:0046982	GO:0006334
PH01000054G2420	GO:0016021	GO:0005509	GO:0050664	GO:0004601
PH01000055G0740	GO:0046524	GO:0005986
PH01000055G0860	GO:0005524	GO:0004143	GO:0003951	GO:0006952	GO:0007205
PH01000055G0990	GO:0071013	GO:0005737	GO:1990726	GO:0097526	GO:0005689	GO:0071004	GO:0005688	GO:0003723	GO:0000398	GO:0000956	GO:0006396
PH01000055G1070	GO:0005768	GO:0005794	GO:0000139	GO:0016021	GO:0005802	GO:0047262	GO:0071555	GO:0045489
PH01000055G1320	GO:0005634	GO:0043565	GO:0003700	GO:0006952	GO:0006351
PH01000055G1400
PH01000055G1560	GO:0005578	GO:0046556	GO:0009044	GO:0045493
PH01000055G1680	GO:0009941	GO:0005634	GO:0043531	GO:0005524	GO:0004674	GO:0043565	GO:0003700	GO:0006952	GO:0007165	GO:0006351
PH01000055G1690	GO:0005736	GO:0000418	GO:0000419	GO:0005720	GO:0005634	GO:0003677	GO:0003899	GO:0046872	GO:0032549	GO:0050832	GO:0006306	GO:0031047	GO:0035194	GO:0030422	GO:0050776	GO:0006355
PH01000055G1880	GO:0016021	GO:0005886	GO:0005524	GO:0042626	GO:0010329	GO:0010541	GO:0043481	GO:0009926	GO:0060918	GO:0009734	GO:0010540	GO:0090691	GO:0048527	GO:0009640	GO:0009958	GO:0008361
PH01000055G1940	GO:0010005	GO:0005815	GO:0009524	GO:0009574	GO:0005876	GO:0000922	GO:0008017	GO:0007049	GO:0051301	GO:0009652	GO:0016032
PH01000055G2020	GO:0009570	GO:0030956	GO:0005739	GO:0004040	GO:0005524	GO:0050567	GO:0006412
PH01000056G0270	GO:0005634	GO:0009908	GO:0006397	GO:0006355	GO:0006351
PH01000056G0340	GO:0016021	GO:0005886
PH01000056G0470
PH01000056G0490
PH01000056G0500	GO:0030659	GO:0000139	GO:0016021	GO:0046872	GO:0004222	GO:0008168	GO:0042803	GO:0007420	GO:0010002	GO:0009790	GO:0007507	GO:0016486	GO:0008277	GO:0042310
PH01000056G0630	GO:0008270	GO:0045824	GO:0034097
PH01000056G0640
PH01000056G0810	GO:0009507	GO:0005737	GO:0051538	GO:0016041	GO:0015930	GO:0046872	GO:0019676	GO:0006537	GO:0097054
PH01000056G0850	GO:0009507	GO:0005737	GO:0051538	GO:0016041	GO:0015930	GO:0046872	GO:0019676	GO:0006537	GO:0097054
PH01000056G0980	GO:0016567
PH01000056G1200	GO:0005634	GO:0009506	GO:0005524	GO:0003677	GO:0004386	GO:0016569
PH01000056G1500	GO:0005789	GO:0016021	GO:0008963	GO:0016757	GO:0003975	GO:0006489	GO:0006487
PH01000056G1520	GO:0005737	GO:0009617	GO:0009644	GO:0009414
PH01000056G1610
PH01000056G1660	GO:0005737	GO:0030529	GO:0003729	GO:0009908	GO:0006402	GO:0048573	GO:2000028
PH01000056G1780
PH01000056G1870	GO:0005737	GO:0005856	GO:0005871	GO:0005874	GO:0005634	GO:0005524	GO:0008574	GO:0008017	GO:0043565	GO:0007049	GO:0010215	GO:0007018	GO:0009832	GO:0045893	GO:0042127	GO:0009937
PH01000057G0130
PH01000057G0190
PH01000057G0430	GO:0016021	GO:0046872	GO:0004722
PH01000057G0560	GO:0046983	GO:0009742	GO:0040008	GO:0006355	GO:0006351
PH01000057G0670	GO:0005829	GO:0005794	GO:0009506	GO:0052691	GO:0071555	GO:0030244	GO:0009832	GO:0009651	GO:0033356
PH01000057G0800	GO:0005634	GO:0005524	GO:0035299	GO:0046872	GO:0032958	GO:0052746
PH01000057G0880	GO:0009733
PH01000057G1260	GO:0005681	GO:0006397	GO:0008380
PH01000057G1540
PH01000057G1570	GO:0000177	GO:0005829	GO:0000176	GO:0005730	GO:0003723	GO:0071028	GO:0034427	GO:0071051	GO:0031125	GO:0016075	GO:0034475
PH01000057G1660	GO:0009507	GO:0009570	GO:0009534	GO:0010287	GO:0009579
PH01000057G1690
PH01000057G1750	GO:0005737	GO:0005871	GO:0005874	GO:0005524	GO:0016887	GO:0005516	GO:0008017	GO:0003777	GO:0016491	GO:0007018
PH01000057G1760	GO:0005737	GO:0005871	GO:0005874	GO:0005524	GO:0016887	GO:0005516	GO:0008017	GO:0003777	GO:0016491	GO:0007018
PH01000057G1930	GO:0005737	GO:0046914	GO:0046916	GO:0030001
PH01000057G1950	GO:0005524	GO:0016740	GO:0016567
PH01000057G2090	GO:0005737	GO:0052689	GO:0008474	GO:0006631	GO:0002084
PH01000058G0070	GO:0005829
PH01000058G0390	GO:0005634	GO:0009736	GO:0000160	GO:0006355	GO:0006351
PH01000058G0470
PH01000058G0780
PH01000058G0950	GO:0005829	GO:0010181	GO:0052873	GO:0003955
PH01000058G1140	GO:0005576	GO:0003993	GO:0009395
PH01000058G1180	GO:0005509
PH01000058G1310	GO:0005634	GO:0004842
PH01000058G1350	GO:0016021	GO:0005524	GO:0004672
PH01000058G1380	GO:0005524	GO:0003951	GO:0019674	GO:0006741
PH01000058G1400	GO:0016021	GO:0005524	GO:0004672
PH01000058G1620	GO:0009507	GO:0003723
PH01000058G1640	GO:0005634	GO:0003729	GO:0010029	GO:0009737	GO:0009651	GO:0009414
PH01000058G1810	GO:0005712	GO:0032389	GO:0000790	GO:0000795	GO:0005524	GO:0016887	GO:0030983	GO:0003697	GO:0010154	GO:0006298	GO:0006312	GO:0009555	GO:0048316	GO:0009845
PH01000058G2170	GO:0016021
PH01000058G2230
PH01000059G0210	GO:0005737	GO:0004364	GO:0006749	GO:0009407
PH01000059G0270	GO:0005634	GO:0003677	GO:0003700	GO:0006351
PH01000059G0730	GO:0005737	GO:0005634	GO:0005524	GO:0004707	GO:0010468
PH01000059G1190	GO:0005737	GO:0005634	GO:0005524	GO:0016874	GO:0019789	GO:0009793	GO:0016925	GO:0009737
PH01000059G1690	GO:0005737	GO:0016020	GO:0005634	GO:0005524	GO:0005509	GO:0010857	GO:0009931	GO:0005516	GO:0004683	GO:0009738	GO:0035556	GO:0018105	GO:0046777
PH01000059G1720	GO:0005794	GO:0016021	GO:0005774	GO:0005773	GO:0005355	GO:0005351	GO:0046323	GO:0035428
PH01000059G1740	GO:0016021	GO:0005886	GO:0046872	GO:0061630	GO:0070417	GO:0006952	GO:0043161	GO:0009909	GO:0010966	GO:0010200
PH01000059G1940	GO:0005829	GO:0005634	GO:0031593
PH01000059G2060	GO:0016020	GO:0005886	GO:0009506	GO:0005773	GO:0005524	GO:0004675	GO:0009742	GO:0007166	GO:0006468	GO:0009737
PH01000059G2110	GO:0004568	GO:0016998	GO:0006032	GO:0000272
PH01000059G2150	GO:0048046	GO:0009507	GO:0009570	GO:0005737	GO:0005829	GO:0005886	GO:0009506	GO:0009579	GO:0005773	GO:0005507	GO:0043295	GO:0004602	GO:0004364	GO:0006952	GO:0042742	GO:0006749
PH01000060G0050	GO:0016021	GO:0000741	GO:0010197	GO:0009651	GO:0006810
PH01000060G0090	GO:0005576
PH01000060G0450	GO:0005634	GO:0046872	GO:0017025	GO:0070897	GO:0006355
PH01000060G0460	GO:0005783	GO:0005789	GO:0016021	GO:0006629	GO:0034389	GO:0019915
PH01000060G0730	GO:0005576	GO:0003993	GO:0046872
PH01000060G0860
PH01000060G1060	GO:0005634	GO:0000160	GO:0006355	GO:0048511	GO:0006351
PH01000060G1570
PH01000060G1680	GO:0005576	GO:0008810	GO:0071555	GO:0030245
PH01000060G1760
PH01000060G1850	GO:0005634	GO:0043565	GO:0003700	GO:0006351
PH01000061G0080
PH01000061G0100	GO:0005737	GO:0005634	GO:0019774	GO:0004298	GO:0043161
PH01000061G0380
PH01000061G0450	GO:0016021	GO:0004872	GO:0009788	GO:0009725	GO:0009651	GO:0009744
PH01000061G0540	GO:0005775	GO:0003993	GO:0046872	GO:0050189	GO:0004721
PH01000061G0550	GO:0005783	GO:0072546	GO:0030246
PH01000061G0850	GO:0005737	GO:0005829	GO:0002161	GO:0005524	GO:0004822	GO:0000049	GO:0006428	GO:0046686
PH01000061G0920
PH01000061G0950	GO:0005669	GO:0004402	GO:0001129	GO:0043565	GO:0017025	GO:0045944
PH01000061G1230	GO:0005789	GO:0005524	GO:0004674	GO:0004712	GO:0004871	GO:0071281	GO:0009873	GO:0009686	GO:0010105	GO:0046777	GO:2000069	GO:2000035	GO:0048510	GO:0009723	GO:0009750	GO:0001666
PH01000061G1320	GO:0005634	GO:0003677	GO:0006355
PH01000061G1390	GO:0016021	GO:0005886	GO:0005524	GO:0004675	GO:0007166	GO:0006468
PH01000061G1490	GO:0005634	GO:0003677	GO:0003700	GO:0009736	GO:0000160	GO:0006351
PH01000062G0020
PH01000062G0100	GO:0005739	GO:0008863	GO:0051287	GO:0016616
PH01000062G0470	GO:0016021	GO:0005886	GO:0005524	GO:0005516	GO:0030246	GO:0004674	GO:0006468	GO:0048544
PH01000062G0690
PH01000062G1050	GO:0005789	GO:0016021	GO:0005778	GO:0004420	GO:0050661	GO:0015936	GO:0008299	GO:0016126
PH01000062G1110	GO:0005634	GO:0000977	GO:0003700	GO:0001228	GO:0006355
PH01000062G1290	GO:0016021	GO:0005886	GO:0015112	GO:0015293	GO:0010150	GO:0015706	GO:0055075	GO:0010167
PH01000062G1400
PH01000062G1450
PH01000062G1630
PH01000062G1700	GO:0016021	GO:0005743	GO:0005471	GO:0046902	GO:0009409	GO:0009651
PH01000062G1790	GO:0005884	GO:0032432	GO:0005829	GO:0051015	GO:0051764	GO:0030036	GO:0051017	GO:0051639	GO:0009846	GO:0009860
PH01000063G0180	GO:0005840	GO:0042254
PH01000063G0560	GO:0005634	GO:0003677	GO:0003700	GO:0006351
PH01000063G0820	GO:0005634	GO:0003700	GO:0008270	GO:0006355
PH01000063G1010	GO:0005634	GO:0003677	GO:0046983	GO:0003700	GO:0009739	GO:0006351
PH01000063G1180
PH01000063G1190	GO:0016021	GO:0005886	GO:0005524	GO:0008061	GO:0043621	GO:0004675	GO:0007166	GO:0006952	GO:0006468	GO:0010200
PH01000063G1450	GO:0009507	GO:0003677	GO:0000724
PH01000063G1480
PH01000063G1550	GO:0009707	GO:0005737	GO:0005634	GO:0030941	GO:0051861
PH01000063G1610	GO:0005783	GO:0031090	GO:0052740	GO:0008374	GO:0008970	GO:0052739	GO:0016042
PH01000063G1660	GO:0005886	GO:0005524	GO:0004715	GO:0019901	GO:0004675	GO:0007166	GO:0006468
PH01000063G1710	GO:0005737	GO:0005634	GO:0005886	GO:0005524	GO:0005509	GO:0009931	GO:0005516	GO:0004683	GO:0009738	GO:0035556	GO:0018105	GO:0046777
PH01000063G1950	GO:0005829	GO:0022626	GO:0005634	GO:0000502	GO:0019774	GO:0004298	GO:0051603	GO:0046686	GO:0009651
PH01000064G0140	GO:0005634	GO:0007049	GO:0051301
PH01000064G0590	GO:0005829	GO:0005768	GO:0005794	GO:0000139	GO:0016020	GO:0005886	GO:0009506	GO:0005802	GO:0005774	GO:0005525	GO:0003924	GO:0006891	GO:0015031	GO:0042147	GO:0006890
PH01000064G0620
PH01000064G0750	GO:0032281	GO:0070062	GO:0016021	GO:0005739	GO:0047372	GO:0004620	GO:0046464	GO:0060292	GO:0030336	GO:0009395	GO:0046889	GO:2000124
PH01000064G0890	GO:0009507	GO:0003849	GO:0009073	GO:0009423
PH01000064G0990	GO:0005737	GO:0005634	GO:0005524	GO:0004674	GO:0009738	GO:0035556	GO:0006468
PH01000064G1120	GO:0009507	GO:0005737	GO:0005730	GO:0005524	GO:0004004	GO:0046872	GO:0003723	GO:0006396
PH01000064G1170	GO:0005743	GO:0005744	GO:0005739	GO:0015462	GO:0051087	GO:0030150	GO:0006626
PH01000064G1230
PH01000064G1280	GO:0005634	GO:0004402	GO:0046872	GO:0006355	GO:0006351
PH01000064G1360	GO:0016021	GO:0000151	GO:0046872	GO:0004842	GO:0034450	GO:0060154	GO:0030163	GO:0016567	GO:0006511
PH01000064G1550
PH01000064G1570	GO:0005634	GO:0000981	GO:0043565	GO:0001135	GO:0003700	GO:0044212	GO:0009553	GO:0010052	GO:0010235	GO:0010444	GO:0048527	GO:0009554	GO:0050891	GO:1901333	GO:1901002	GO:1902584
PH01000064G1590	GO:0043231	GO:0005739	GO:0004519	GO:0003723	GO:0009451
PH01000064G1730	GO:0005634	GO:0000981	GO:0043565	GO:0001135	GO:0003700	GO:0044212	GO:0030154	GO:0009626	GO:0006357	GO:0009733	GO:0009617	GO:0009723	GO:0009739	GO:0001666	GO:0009753	GO:0009751
PH01000064G1830	GO:0048046	GO:0009507	GO:0009941	GO:0009570	GO:0016020	GO:0005739	GO:0009536	GO:0009532	GO:0010319	GO:0005774	GO:0030060	GO:0008746	GO:0005975	GO:0009793	GO:0006108	GO:0009409
PH01000064G1860	GO:0000139	GO:0016021	GO:0016757	GO:0071555
PH01000064G1870	GO:0000139	GO:0016021	GO:0016757	GO:0071555
PH01000064G1930	GO:0005509
PH01000064G1990	GO:0009507	GO:0030529	GO:0003723	GO:0006397
PH01000064G2290
PH01000065G0180	GO:0005634	GO:0003677	GO:0046983	GO:0003700	GO:0006355	GO:0048364	GO:0006351
PH01000065G0300	GO:0016021	GO:0046872	GO:0061630	GO:0043161
PH01000065G0330	GO:0009507	GO:0009941	GO:0009570	GO:0045174	GO:0004364	GO:0006749	GO:0010731	GO:0009735
PH01000065G0400	GO:0005783	GO:0016021	GO:0005886	GO:0010329	GO:0010252	GO:0009926	GO:0009734
PH01000065G0880	GO:0005737	GO:0005829	GO:0051082	GO:0032502	GO:0009880	GO:0010286	GO:0010450	GO:0009965	GO:0009555	GO:0006457	GO:0009735	GO:0009408	GO:0048833	GO:0048448
PH01000065G1160	GO:0009501	GO:0009507	GO:0033201	GO:0004373	GO:0009011	GO:0019252
PH01000065G1370	GO:0005794	GO:0000139	GO:0016021	GO:0030246	GO:0010488	GO:0010493	GO:0006486
PH01000065G1380	GO:0005794	GO:0000139	GO:0016021	GO:0030246	GO:0010488	GO:0010493	GO:0006486
PH01000065G1650	GO:0016021	GO:0005215
PH01000065G2000	GO:0000785	GO:0005829	GO:0005634	GO:0003682	GO:0005085	GO:0009881	GO:0042803	GO:0009649	GO:0018298	GO:0009411	GO:0010224
PH01000066G0340	GO:0016021	GO:0005886	GO:0005524	GO:0004674
PH01000066G0590	GO:0005634	GO:0003729	GO:0010029	GO:0009737	GO:0009651	GO:0009414
PH01000066G0670	GO:0005789	GO:0016021	GO:0034975
PH01000066G0690
PH01000066G1200	GO:0005634	GO:0003677	GO:0000981	GO:0043565	GO:0001135	GO:0003700	GO:0044212	GO:0030154	GO:1903086	GO:0045892	GO:2000762	GO:0006357	GO:0009753	GO:0009751	GO:0010224	GO:0006351
PH01000066G1270
PH01000066G1340	GO:0005769	GO:0016021	GO:0016020	GO:0005886	GO:0015095	GO:0015693
PH01000066G1410	GO:0005618	GO:0009570	GO:0005829	GO:0009536	GO:0009532	GO:0004044	GO:0051536	GO:0046872	GO:0006189	GO:0006541	GO:0009116	GO:0009113
PH01000066G1500	GO:0005737	GO:0005622	GO:0016020	GO:0005524	GO:0016301	GO:0070300	GO:0035091	GO:0004672	GO:0004674	GO:0035556	GO:0018105	GO:0045860	GO:0046777
PH01000066G1660	GO:0016021	GO:0005215	GO:0006857
PH01000066G1670	GO:0016021	GO:0005215	GO:0006857
PH01000066G1880	GO:0005634	GO:0046872	GO:0003676	GO:0006355	GO:0006351
PH01000067G0030
PH01000067G0380	GO:0005634	GO:0003729	GO:0006379	GO:0006378
PH01000067G0690
PH01000067G1560	GO:0005737	GO:0031965	GO:0005886	GO:0009506	GO:0046870	GO:0005507	GO:0032791	GO:0046916	GO:0010286	GO:0030001
PH01000067G1770	GO:0050474	GO:0046872	GO:0016491	GO:0009820
PH01000068G0070	GO:0005789	GO:0016021	GO:0005634	GO:0003677	GO:0003700	GO:0034976	GO:0006986	GO:0006351
PH01000068G0090	GO:0052689	GO:0009056	GO:0009860
PH01000068G0110	GO:0052689	GO:0009056	GO:0009860
PH01000068G0120	GO:0052689	GO:0009056	GO:0009860
PH01000068G0140	GO:0005737	GO:0005856	GO:0003779	GO:0007015	GO:0010119
PH01000068G0150	GO:0070449	GO:0003746	GO:0006355	GO:0006368
PH01000068G0320	GO:0005737	GO:0005634	GO:0005886	GO:0005524	GO:0009931	GO:0005516	GO:0004683	GO:0009738	GO:0035556	GO:0018105	GO:0046777
PH01000068G0330
PH01000068G0430
PH01000068G0590	GO:0005874	GO:0005524	GO:0008017	GO:0003777	GO:0007018
PH01000068G0630	GO:0005829	GO:0005789	GO:0012507	GO:0005794	GO:0016021	GO:0031902	GO:0005886	GO:0031201	GO:0005484	GO:0000149	GO:0006888	GO:0006896	GO:0006891	GO:0006623	GO:0042147	GO:0048280
PH01000068G0710
PH01000068G0730	GO:0009507	GO:0004519	GO:0003723	GO:0008270	GO:0009451
PH01000068G0760	GO:0022625	GO:0003723	GO:0019843	GO:0003735	GO:0002181
PH01000068G0940
PH01000068G1000	GO:0005634	GO:0000981	GO:0043565	GO:0001135	GO:0044212	GO:0030154	GO:0006357	GO:0006351
PH01000068G1020	GO:0005576	GO:0009505	GO:0052793	GO:0071555
PH01000068G1050	GO:0005737	GO:0005829	GO:0005634	GO:0008252	GO:0047405	GO:0006206
PH01000068G1210	GO:0005829	GO:0016607	GO:0005681	GO:0003729	GO:0000398	GO:0008380
PH01000068G1270	GO:0005829	GO:0005524	GO:0004674	GO:0004712	GO:0004871	GO:0009658	GO:0035556
PH01000068G1310	GO:0009507	GO:0030529	GO:0003723	GO:0006397
PH01000068G1330
PH01000068G1340	GO:0005829	GO:0005634	GO:0003755	GO:0003723	GO:0008270	GO:0006457	GO:1901407
PH01000068G1380	GO:0046872	GO:0061630	GO:0043161	GO:0000209	GO:0042787
PH01000068G1400	GO:0000139	GO:0016021	GO:0016757	GO:0071555
PH01000068G1470	GO:0005634	GO:0000981	GO:0043565	GO:0001135	GO:0003700	GO:0044212	GO:0030154	GO:0009626	GO:0006357	GO:0009733	GO:0009617	GO:0009723	GO:0009739	GO:0001666	GO:0009753	GO:0009751
PH01000068G1560	GO:0046983	GO:0040008	GO:0006355	GO:0006351
PH01000068G1620
PH01000068G1710	GO:0005813	GO:0005829	GO:0070062	GO:0031011	GO:0005622	GO:0030529	GO:0071339	GO:0035267	GO:0005719	GO:0005654	GO:0005634	GO:0097255	GO:0000812	GO:0043531	GO:0005524	GO:0043141
PH01000068G1860	GO:0061574	GO:0005829	GO:0016607	GO:0005730	GO:0005654	GO:0005634	GO:0005886	GO:0016887	GO:0019899	GO:0003676	GO:0003723	GO:0030263	GO:0030218	GO:0097194	GO:0006397	GO:0048025
PH01000068G1870
PH01000068G1920	GO:0005737	GO:0046914	GO:0046916	GO:0030001
PH01000069G0020	GO:0005634	GO:0003677	GO:0006310	GO:0006281	GO:0006260
PH01000069G0060	GO:0005886	GO:0005524	GO:0004675	GO:0007166	GO:0006468
PH01000069G0270	GO:0005634	GO:0046872	GO:0046983	GO:0000977	GO:0003700	GO:0009791	GO:0006357	GO:0006351
PH01000069G0340	GO:0016021	GO:0005886	GO:0005524	GO:0001653	GO:0004674	GO:0004888	GO:0045851	GO:0009826
PH01000069G0540	GO:0016787	GO:0008152
PH01000069G0630	GO:0005634	GO:0003684	GO:0003887	GO:0046872	GO:0006974	GO:0042276	GO:0010224
PH01000069G0690	GO:0005576	GO:0071456
PH01000069G0750	GO:0005730	GO:0006355	GO:0006351
PH01000069G1060	GO:0005737	GO:0005768	GO:0005794	GO:0000139	GO:0016021	GO:0009505	GO:0005802	GO:0005774	GO:0008757	GO:0032259
PH01000069G1120
PH01000069G1210	GO:0005634	GO:0003677	GO:0009734	GO:0006355	GO:0006351
PH01000069G1480
PH01000069G1660	GO:0008422	GO:0102483	GO:0005975	GO:1901657
PH01000070G0020	GO:0005829	GO:0005634	GO:0003677	GO:0006355	GO:0006351
PH01000070G0070	GO:0005739	GO:0005524	GO:0051082	GO:0006457
PH01000070G0230	GO:0005737	GO:0016621	GO:0050662	GO:0006952	GO:0009809
PH01000070G0250	GO:0005829	GO:0016621	GO:0050662	GO:0007623	GO:0009809	GO:0009409
PH01000070G0530
PH01000070G0720
PH01000070G0740
PH01000070G1010
PH01000070G1180	GO:0016021	GO:0005743	GO:0022857	GO:0006839
PH01000070G1270	GO:0005829	GO:0005773	GO:0003729	GO:0003727	GO:0061158	GO:0051607	GO:0009819	GO:0006970	GO:0009651
PH01000070G1370	GO:0072546	GO:0005794	GO:0016021	GO:0030140	GO:0045494	GO:0034975	GO:0060041
PH01000070G1470
PH01000070G1710	GO:0005737	GO:0005768	GO:0005794	GO:0000139	GO:0016021	GO:0005802	GO:0016757
PH01000070G2140
PH01000071G0210	GO:0005871	GO:0005874	GO:0005524	GO:0016887	GO:0008017	GO:0003777	GO:0007018
PH01000071G0380	GO:0005737	GO:0005874
PH01000071G0470
PH01000071G0570
PH01000071G1240
PH01000071G1570	GO:0009507	GO:0009535	GO:0005576	GO:0016021	GO:0008061	GO:0004568	GO:0006032
PH01000071G1670	GO:0016021	GO:0005886	GO:0005524	GO:0005516	GO:0030246	GO:0004674	GO:0006468	GO:0048544
PH01000071G1750	GO:0016021	GO:0005886	GO:0005524	GO:0005516	GO:0030246	GO:0004674	GO:0006468	GO:0048544
PH01000071G1920	GO:0016491
PH01000072G0300	GO:0009941	GO:0005524	GO:0016887	GO:0005215
PH01000072G0420
PH01000072G0800	GO:0005747	GO:0005739	GO:0051537	GO:0008137	GO:0008270	GO:0006120	GO:0006979
PH01000072G0870	GO:0005783	GO:0005789	GO:0016021	GO:0004559	GO:0005509	GO:0004571	GO:0006491	GO:0006486	GO:0030433
PH01000072G0880	GO:0009535	GO:0016021	GO:0009523	GO:0015979	GO:0042549
PH01000072G1000
PH01000072G1010	GO:0016021	GO:0030133	GO:0017022
PH01000072G1090	GO:0005615	GO:0019139	GO:0050660	GO:0016614	GO:0009690
PH01000072G1200	GO:0030246
PH01000072G1310	GO:0016021	GO:0005886	GO:0005524	GO:0004674	GO:0042742	GO:0006468
PH01000072G1540	GO:0031225	GO:0046658	GO:0005886	GO:0004190	GO:0030163	GO:0006508
PH01000073G0040	GO:0048046	GO:0009505	GO:0004560	GO:0016788	GO:0008152
PH01000073G0280	GO:0005634	GO:0043565	GO:0003700	GO:0008356	GO:0048366	GO:0009956	GO:0006351
PH01000073G0330	GO:0016567
PH01000073G0360
PH01000073G0440	GO:0005737	GO:0003747	GO:0040008	GO:0006415
PH01000073G0710	GO:0043231	GO:0004519	GO:0003723	GO:0008270	GO:0009451
PH01000073G0850	GO:0005634	GO:0003677	GO:0046872	GO:0043565	GO:0003700	GO:0009738	GO:0042538	GO:0045892	GO:0010200	GO:0009409	GO:0006351
PH01000073G0920	GO:0006807	GO:0060776
PH01000073G1260	GO:0031225	GO:0046658	GO:0005886	GO:0004190	GO:0030163	GO:0006508
PH01000073G1930	GO:0005576	GO:0005509	GO:0004623	GO:0050482	GO:0016042	GO:0006644
PH01000073G2060	GO:0009507	GO:0009543	GO:0009535	GO:0005737	GO:0005528	GO:0003755	GO:0061077
PH01000074G0030
PH01000074G0590	GO:0016757	GO:0004805	GO:0005992
PH01000074G1120	GO:0012505	GO:0019897	GO:0005886	GO:0043531	GO:0005524	GO:0000166	GO:0009626	GO:0007165
PH01000074G1160	GO:0005730	GO:0003723	GO:0010923
PH01000074G1210
PH01000075G0200	GO:0005634	GO:0009734	GO:0006355	GO:0006351
PH01000075G0210	GO:0005829	GO:0005634	GO:0046872	GO:0004722	GO:0050688
PH01000075G0400	GO:0005737	GO:0003743	GO:0031047	GO:0048366	GO:0019827
PH01000075G0480	GO:0043731	GO:0071949	GO:0004497	GO:0019439
PH01000075G0580	GO:0016021	GO:0102336	GO:0102337	GO:0102338	GO:0006633	GO:0009409	GO:0009416
PH01000075G0810
PH01000075G0860
PH01000075G0900	GO:0005634	GO:0003677	GO:0004601	GO:0003700	GO:0009738	GO:0006952	GO:0042742	GO:0050832	GO:0002229	GO:0009682	GO:0009867	GO:0009787	GO:0031347	GO:2000071	GO:2000022	GO:0009737
PH01000075G0960	GO:0005634	GO:0032993	GO:0003677	GO:0003690	GO:0000975	GO:0000977	GO:0043565	GO:0003700	GO:0009738	GO:0009740	GO:0009958	GO:0031539	GO:0042753	GO:0010017	GO:0009585	GO:0009787
PH01000075G1740	GO:0005794	GO:0000139	GO:0016021	GO:0008375	GO:0015020	GO:0016049
PH01000075G1770	GO:0009507	GO:0004392	GO:0046872	GO:0006788	GO:0010229	GO:0009648	GO:0048573	GO:0015979
PH01000075G1830	GO:0005783	GO:0005634	GO:0070417	GO:0016036	GO:0080040
PH01000076G0050	GO:0005576	GO:0004252
PH01000076G0060	GO:0005576	GO:0004252
PH01000076G0280	GO:0000139	GO:0016021	GO:0047262	GO:0071555	GO:0045489
PH01000076G0560	GO:0080008	GO:0005634	GO:0005524	GO:0042802	GO:0004672	GO:0009585	GO:0009637
PH01000076G0790	GO:0016021	GO:0005524	GO:0042626
PH01000076G1060	GO:0009507	GO:0005886	GO:0007623	GO:0009737	GO:0009409	GO:0009644	GO:0009651	GO:0009414
PH01000076G1270	GO:0016021	GO:0005524	GO:0004674
PH01000076G1580	GO:0043531	GO:0005524	GO:0006952
PH01000076G1760	GO:0005829	GO:0009001	GO:0019344	GO:0006535
PH01000076G1900	GO:0009570	GO:0005524	GO:0051536	GO:0046872
PH01000076G2050	GO:0005737	GO:0005634	GO:0008134	GO:0004842	GO:0008270	GO:0006952	GO:1900425	GO:1901485	GO:0016567
PH01000076G2100	GO:0010494	GO:0000932	GO:0046872	GO:0009737	GO:0010162
PH01000077G0060	GO:0005576	GO:0008083	GO:0030154	GO:0008283	GO:0007275
PH01000077G0170
PH01000077G0230	GO:0016021	GO:0005886	GO:0005524	GO:0004672	GO:0009834
PH01000077G0260	GO:0016567
PH01000077G0430	GO:0046872	GO:0004842	GO:0090378
PH01000077G0510	GO:0000307	GO:0005737	GO:0005634	GO:0005524	GO:0030332	GO:0004693	GO:0008353	GO:0000082	GO:0007275	GO:0008284	GO:0006468	GO:0010389	GO:0010468	GO:0010033	GO:0007165
PH01000077G0570
PH01000077G0650
PH01000077G0710
PH01000077G0790
PH01000077G1000	GO:0005768	GO:0005794	GO:0000139	GO:0016021	GO:0005802	GO:0047262	GO:0071555	GO:0045489
PH01000077G1100	GO:0005634	GO:0003677	GO:0003700	GO:0009793	GO:0009908	GO:0009835	GO:0010150	GO:0009825	GO:0006351
PH01000077G1110	GO:0005634	GO:0003677	GO:0006355	GO:0006351
PH01000077G1210	GO:0022627	GO:0003723	GO:0003735	GO:0000462	GO:0006412
PH01000077G1300
PH01000077G1670
PH01000077G1710	GO:0008239	GO:0004175	GO:0008236	GO:0051603
PH01000077G1720	GO:0005737	GO:0004252
PH01000077G1730
PH01000078G0190	GO:0009507	GO:0005509	GO:0000287	GO:0004647	GO:0009793	GO:0006564	GO:0006563	GO:0009555	GO:0048364
PH01000078G0210	GO:0005829	GO:0005794	GO:0043231	GO:0031902	GO:0016020	GO:0005771	GO:0030904	GO:0008565	GO:0006886	GO:0042147
PH01000078G0220	GO:0005829	GO:0005794	GO:0043231	GO:0031902	GO:0016020	GO:0005771	GO:0030904	GO:0008565	GO:0006886	GO:0042147
PH01000078G0520	GO:0009507	GO:0009941	GO:0009707	GO:0034426	GO:0031305	GO:0005744	GO:0009536	GO:0009527	GO:0046930	GO:0005773	GO:0015171	GO:0015288	GO:0015266	GO:0019904	GO:0042803	GO:0045037
PH01000078G0550	GO:0005886	GO:0005524	GO:0004713	GO:0004675	GO:0007166	GO:0006952
PH01000078G0570
PH01000078G0620	GO:0005737	GO:0005730	GO:0005524	GO:0004004	GO:0003723	GO:0042254	GO:0010501
PH01000078G0680	GO:0005829	GO:0046872	GO:0061630	GO:0004842	GO:0009738	GO:0043161	GO:0051865	GO:0000209	GO:0042787	GO:0009737	GO:0010200	GO:0009414
PH01000078G0690	GO:0005737	GO:0005886	GO:0003729	GO:0006417
PH01000078G0860
PH01000078G1320	GO:0045735	GO:0006952
PH01000078G1430	GO:0009507	GO:0009793
PH01000078G1440	GO:0009504	GO:0005829	GO:0005768	GO:0010008	GO:0005794	GO:0005886	GO:0005525	GO:0003924	GO:0000911	GO:0015031
PH01000078G1720	GO:0010008	GO:0015031	GO:0007034
PH01000078G1730	GO:0003723
PH01000078G1770	GO:0005737	GO:0005634	GO:0008408	GO:0046872	GO:0003676
PH01000078G1830	GO:0016021	GO:0010295	GO:0020037	GO:0005506	GO:0046345	GO:0016132	GO:0010268	GO:0007275	GO:0016125
PH01000078G1920	GO:0005829	GO:0016021	GO:0005739	GO:1990429	GO:0005778	GO:0005777	GO:0005886	GO:0008565	GO:0005102	GO:0007031	GO:0016560	GO:0006625
PH01000079G0360
PH01000079G0610	GO:0005874	GO:0005524	GO:0008017	GO:0003777	GO:0007018
PH01000079G0990	GO:0031225	GO:0005886
PH01000079G1200	GO:0005524	GO:0016740	GO:0016567
PH01000080G0260	GO:0070847	GO:0016592	GO:0001128	GO:0006357	GO:0051123
PH01000080G0350	GO:0043231	GO:0004519	GO:0003723	GO:0009451
PH01000080G0420	GO:0005634	GO:0007049	GO:0051301
PH01000080G0540	GO:0005634	GO:0019005	GO:0010011	GO:0000822	GO:0009734	GO:0016567
PH01000080G0600	GO:0016021	GO:0016020	GO:0046872	GO:0061630	GO:0004842	GO:0043562	GO:0009816	GO:0009814	GO:0043161	GO:0009737	GO:0010200
PH01000080G0750	GO:0005634	GO:0005524	GO:0003677	GO:0004386	GO:0046872	GO:0006281	GO:0006270	GO:0051321
PH01000080G0770	GO:0005634	GO:0005524	GO:0003677	GO:0004386	GO:0046872	GO:0006281	GO:0006270	GO:0051321
PH01000080G0890	GO:0005737	GO:0005768	GO:0005794	GO:0000139	GO:0016021	GO:0005802	GO:0016757
PH01000080G0960	GO:0005634	GO:0010629	GO:0010608	GO:0016567	GO:0009737
PH01000080G1070	GO:0048046	GO:0005618	GO:0005615	GO:0005794	GO:0009505	GO:0009741
PH01000080G1130	GO:0048046	GO:0005618	GO:0005615	GO:0005794	GO:0009505	GO:0009741
PH01000080G1220
PH01000080G1350	GO:0048046	GO:0005829	GO:0016020	GO:0005634	GO:0009579	GO:0005509	GO:0005544	GO:0015774	GO:0009409	GO:0009408	GO:0009651	GO:0009414
PH01000080G1410
PH01000080G1620	GO:0005801	GO:0070971	GO:0005793	GO:0033116	GO:0005794	GO:0016021	GO:0034235	GO:0030145	GO:0008081	GO:0006888	GO:0006506
PH01000080G1770	GO:0010330	GO:0055028	GO:0005737	GO:0009898	GO:0005794	GO:0036449	GO:0005634	GO:0005886	GO:0009506	GO:0008017	GO:0051211	GO:0009901	GO:0030244	GO:0010215	GO:0043622	GO:0048467
PH01000080G1870
PH01000080G1890	GO:0005737	GO:0009055	GO:0015035	GO:0045454
PH01000081G0140	GO:0005737	GO:0005634	GO:0043565	GO:0003700	GO:0006351
PH01000081G0470	GO:0009507	GO:0005887	GO:0008271	GO:0015116	GO:0015293	GO:0008272
PH01000081G0490	GO:0009507	GO:0005887	GO:0008271	GO:0015116	GO:0015293	GO:0008272
PH01000081G0970	GO:0005886	GO:0009506	GO:0005524	GO:0004675	GO:0007166	GO:0006952	GO:0006468
PH01000081G1010	GO:0005576	GO:0004252	GO:0009567
PH01000081G1110	GO:0005829	GO:0005634	GO:0000932	GO:1990247	GO:0048598	GO:0061157	GO:1903679	GO:0043488
PH01000081G1250	GO:0005730	GO:0005654	GO:0005634	GO:0000175	GO:0003676	GO:0000166	GO:1902466	GO:0080188
PH01000081G1390	GO:0051260	GO:0016567
PH01000081G1510	GO:0016021
PH01000081G1610
PH01000081G1620	GO:0005737	GO:0005886	GO:0046914	GO:0046916	GO:0030001
PH01000082G0090	GO:0005737	GO:0030529	GO:0003729	GO:0009908	GO:0006402	GO:0009626	GO:0080151	GO:2000028
PH01000082G0580	GO:0009941	GO:0005886	GO:0005524	GO:0004675	GO:0007166	GO:0006952	GO:0006468
PH01000082G0760	GO:0005829	GO:0005634	GO:0000502	GO:0061578	GO:0046872	GO:0008237	GO:0030163	GO:0009651
PH01000082G0800
PH01000082G0850	GO:0052689	GO:0016787
PH01000082G1200	GO:0005737	GO:0046914	GO:0046916	GO:0030001
PH01000082G1290	GO:0005840	GO:0019843	GO:0003735	GO:0006412
PH01000082G1410	GO:0046658	GO:0016021	GO:0009506	GO:0004871	GO:0051607
PH01000082G1440	GO:0030529	GO:0005730	GO:0042273	GO:0006364
PH01000082G1720	GO:0008422	GO:0102483	GO:0005975	GO:1901657
PH01000083G0030	GO:0005783	GO:0005789	GO:0010168	GO:0016021	GO:0016020	GO:0005381	GO:0005384	GO:0030026	GO:0071281	GO:0006880
PH01000083G0130	GO:0005634	GO:0043565	GO:0003700	GO:0071555	GO:0007275	GO:1901348	GO:0006355	GO:0006351	GO:0048759
PH01000083G0260	GO:0005840	GO:0019843	GO:0003735	GO:0006412
PH01000083G0280	GO:0005783	GO:0000139	GO:0048208	GO:0015031
PH01000083G0290	GO:0016021	GO:0005886	GO:0022857	GO:0006810
PH01000083G0320	GO:0005634	GO:0043565	GO:0003700	GO:0001190	GO:0032922	GO:0043966	GO:0048573	GO:0042753	GO:0010628	GO:0042752	GO:0006355	GO:0009737	GO:0009733	GO:0046686	GO:0009723	GO:0009739
PH01000083G0400	GO:0016021	GO:0004650	GO:0005975
PH01000083G0620	GO:0016021	GO:0005886	GO:0022857	GO:0006810
PH01000083G0650	GO:0005856	GO:0005634	GO:0009524	GO:0005524	GO:0007049	GO:0051301	GO:0015031
PH01000083G0680	GO:0043231	GO:0004519	GO:0003723	GO:0008270	GO:0009451
PH01000083G1180	GO:0005840	GO:0019843	GO:0003735	GO:0006412
PH01000083G1370
PH01000083G1380	GO:0048046	GO:0009507	GO:0009941	GO:0009570	GO:0022626	GO:0016020	GO:0005739	GO:0005886	GO:0010319	GO:0005524	GO:0044183	GO:0019904	GO:0051082	GO:0008219	GO:0051085	GO:0007005
PH01000083G1500	GO:0005840	GO:0003735	GO:0006412
PH01000083G1690	GO:0005737	GO:0030272	GO:0005542	GO:0030409	GO:0019556	GO:0019557	GO:0035999
PH01000083G1700	GO:0005739	GO:0005524	GO:0031072	GO:0046872	GO:0051082	GO:0051085	GO:0009558	GO:0009553	GO:0000740	GO:0010197	GO:0009408	GO:0010198
PH01000084G0180	GO:0008115	GO:0046653
PH01000084G0230	GO:0016607	GO:0003723	GO:0030154	GO:0048497	GO:0006397	GO:0009911
PH01000084G0300	GO:0005737	GO:0005768	GO:0005794	GO:0000139	GO:0016021	GO:0005802	GO:0016757
PH01000084G0740	GO:0005635	GO:0005643	GO:0005215	GO:0045087	GO:0006406	GO:0006611	GO:0006606	GO:0000055	GO:0000056	GO:0009627
PH01000084G0750	GO:0005635	GO:0005643	GO:0005215	GO:0045087	GO:0006406	GO:0006611	GO:0006606	GO:0000055	GO:0000056	GO:0009627
PH01000084G0770	GO:0005737	GO:0047134	GO:0004791	GO:0045454
PH01000084G1080	GO:0005829	GO:0005634	GO:0031490	GO:0042393	GO:0046872	GO:1990841	GO:0010286	GO:0007275	GO:0006334	GO:0016584	GO:1900036	GO:0040029	GO:0006355	GO:0009408	GO:0006351
PH01000084G1310	GO:0016021	GO:0000325	GO:0005774	GO:0015079
PH01000084G1390	GO:0005789	GO:0005524	GO:0004674	GO:0004712	GO:0004871	GO:0071281	GO:0009873	GO:0009686	GO:0010105	GO:0046777	GO:2000069	GO:2000035	GO:0048510	GO:0009723	GO:0009750	GO:0001666
PH01000084G1440	GO:0009535	GO:0016747	GO:0071555	GO:0009555	GO:0042761
PH01000084G1510	GO:0030665	GO:0000139	GO:0016021	GO:0031902	GO:0005509	GO:0015031
PH01000084G1760
PH01000084G1770	GO:0030126	GO:0000139	GO:0005198	GO:0006888	GO:0006891	GO:0015031	GO:0006890
PH01000084G1830	GO:0016021	GO:0005886	GO:0005385	GO:0071577	GO:0006829
PH01000084G1870	GO:0005665	GO:0000418	GO:0000419	GO:0005730	GO:0003899	GO:0003676	GO:0008270	GO:0001193	GO:0006379	GO:0080188	GO:0006367	GO:0006283
PH01000085G0010	GO:0005634	GO:0003677	GO:0003700	GO:0006952	GO:0009873	GO:0009867	GO:0006351
PH01000085G0420	GO:0005737	GO:0005634	GO:0003677	GO:0003910	GO:0051287	GO:0003950	GO:0008270	GO:0051103	GO:0006273	GO:0006471	GO:0009737	GO:0006979
PH01000085G1150
PH01000085G1170
PH01000085G1330	GO:0005739	GO:0005525	GO:0003924	GO:0004517	GO:0042254
PH01000086G0020
PH01000086G0140	GO:0005634	GO:0004842
PH01000086G0280	GO:0005829	GO:0005524	GO:0004674	GO:0035556	GO:0006468
PH01000086G0290	GO:0046872
PH01000086G0750	GO:0005794	GO:0000139	GO:0016021	GO:0015297	GO:0005457	GO:0022857	GO:0005459	GO:0005460	GO:0015783	GO:0009833	GO:0009624	GO:0072334	GO:0015786
PH01000086G0840	GO:0005737	GO:0005634	GO:0003677	GO:0003700	GO:0009742	GO:0040008	GO:0009741	GO:0006351
PH01000086G0980	GO:0016021	GO:0005765	GO:0006810
PH01000086G1000	GO:0005789	GO:0000139	GO:0016021	GO:0005886	GO:0015031	GO:0016192
PH01000086G1010	GO:0005759	GO:0048037	GO:0000166	GO:0004775	GO:0004776	GO:0006099
PH01000086G1070
PH01000086G1110	GO:0031225	GO:0046658	GO:0005886	GO:0042973	GO:0004553	GO:0030247	GO:0005975	GO:0006952
PH01000086G1190	GO:0009535	GO:0016021	GO:0016765	GO:0010189
PH01000086G1210	GO:0016021	GO:0005886	GO:0005524	GO:0030246	GO:0004674	GO:0009751
PH01000086G1500
PH01000086G1520	GO:0000139	GO:0016021	GO:0005351
PH01000086G1530
PH01000086G1560	GO:0000813	GO:0031902	GO:0005634	GO:0046872	GO:0003729	GO:0043130	GO:0070676	GO:0055072	GO:0036258	GO:0015031
PH01000086G1590	GO:0005829	GO:0005524	GO:0004674	GO:0035556	GO:0006468
PH01000086G1850	GO:0005783	GO:0005789	GO:0016021	GO:0016020	GO:0000407	GO:0010256	GO:0007029	GO:0006887	GO:0007030	GO:0016192
PH01000087G0040	GO:0016021	GO:0005774
PH01000087G0200	GO:0005634	GO:0046872	GO:0003700	GO:0000976	GO:0006355	GO:0006351
PH01000087G0210	GO:0005829	GO:0010008	GO:0005794	GO:0048471
PH01000087G0330
PH01000087G0360	GO:0046658	GO:0009507	GO:0016021	GO:0009506	GO:0004871	GO:0051607	GO:0010150	GO:0051707
PH01000087G0470	GO:0004190	GO:0003677	GO:0030163	GO:0006508
PH01000087G0750	GO:0005737	GO:0005524	GO:0031072	GO:0046872	GO:0051082	GO:0006260	GO:0006457	GO:0009408
PH01000087G0880
PH01000087G0960	GO:0005777	GO:0016874	GO:0006631
PH01000087G1000	GO:0005737	GO:0005758	GO:0051537	GO:0046872	GO:0016226
PH01000087G1070	GO:0005743	GO:0006744
PH01000087G1080
PH01000087G1160
PH01000087G1230
PH01000087G1240	GO:0071782	GO:0071786
PH01000087G1250	GO:0016021	GO:0005778	GO:0007031	GO:0015031
PH01000087G1270
PH01000087G1310	GO:0016021	GO:0005886	GO:0005524	GO:0004383	GO:0001653	GO:0004672	GO:0004674	GO:0045087	GO:0031347
PH01000087G1340	GO:0005634	GO:0003677	GO:0009734	GO:0006355	GO:0006351
PH01000087G1530	GO:0005777	GO:0046592	GO:0006598
PH01000087G1590	GO:0005634	GO:0030674
PH01000087G1640	GO:0009507	GO:0031969	GO:0016021	GO:0010276	GO:0010189
PH01000087G1820	GO:0005524	GO:0046522	GO:0019509
PH01000088G0900
PH01000088G0940	GO:0008234
PH01000088G0990	GO:0016604	GO:0005654	GO:0005634	GO:0005524	GO:0016887	GO:0003677	GO:0004519	GO:0016301	GO:0043621	GO:0003723	GO:0016569	GO:0006952	GO:0006281	GO:0031047	GO:1902290	GO:0031935
PH01000089G0180	GO:0046872	GO:0004722
PH01000089G0510	GO:0008061	GO:0004568	GO:0016998	GO:0006032	GO:0006952	GO:0000272
PH01000089G0800	GO:0005737	GO:0000151	GO:0046872	GO:0031624	GO:0061630	GO:0004842	GO:0032436	GO:0000209	GO:0042787
PH01000089G0810
PH01000089G0980	GO:0005829	GO:0005634	GO:0001046	GO:0046983	GO:0003700	GO:0044212	GO:0001228	GO:0010119	GO:0006355	GO:0006366
PH01000089G1170	GO:0016021	GO:0005886	GO:0033612	GO:0030154	GO:0009908	GO:0048507	GO:0048509
PH01000089G1240	GO:0005794	GO:0000139	GO:0016021	GO:0009834	GO:0045492
PH01000089G1400	GO:0071012	GO:0071013	GO:0071014	GO:0071020	GO:0000974	GO:0000350	GO:0000389
PH01000089G1570	GO:0005737	GO:0005768	GO:0005794	GO:0000139	GO:0016021	GO:0019005	GO:0005802	GO:0031625	GO:0009061	GO:0043161	GO:0042787	GO:0030162
PH01000089G1620	GO:0005886	GO:0009738	GO:1900458
PH01000090G0080
PH01000090G0090	GO:0031464	GO:0016363	GO:0000109	GO:0005634	GO:0043234	GO:0032403	GO:0004842	GO:0006974	GO:0006289	GO:0045739	GO:0043161	GO:0051865	GO:0000209	GO:0006979	GO:0009411	GO:0010165
PH01000090G0190	GO:0005681	GO:0000398
PH01000090G0210	GO:0016021	GO:0005886	GO:0015207	GO:0015208	GO:0015294	GO:0015210	GO:0098702	GO:0098710	GO:0035344	GO:0098721
PH01000090G0510	GO:0016021	GO:0005886	GO:0015171	GO:0015293	GO:0003333	GO:0009734
PH01000090G0680
PH01000090G0720	GO:0016021	GO:0016020	GO:0090447	GO:0016791	GO:0102419	GO:0010143	GO:0009908	GO:0008654
PH01000090G0730	GO:0016021	GO:0016020	GO:0090447	GO:0016791	GO:0102419	GO:0010143	GO:0009908	GO:0008654
PH01000090G0900
PH01000090G1040
PH01000090G1270	GO:0043231	GO:0004519	GO:0003723	GO:0009451
PH01000090G1410
PH01000090G1420	GO:0048046	GO:0009941	GO:0009570	GO:0009579	GO:0046872	GO:0050278	GO:0042742	GO:0019253	GO:0019252	GO:0005986
PH01000090G1440	GO:0031969	GO:0016021	GO:0009536	GO:0005315	GO:0098656
PH01000090G1490	GO:0005737	GO:0016021	GO:0003865	GO:0047751	GO:0050213	GO:0009917	GO:0016132	GO:0010268	GO:0055114
PH01000090G1530	GO:0005634	GO:0004843	GO:0016579	GO:0006355	GO:0006351
PH01000090G1620	GO:0005737	GO:0005768	GO:0005794	GO:0000139	GO:0016021	GO:0005802	GO:0016757
PH01000090G1670	GO:0016021	GO:0005802	GO:0045140	GO:0006952	GO:0030148
PH01000090G1720
PH01000091G0030	GO:0016021	GO:0005886	GO:0009506	GO:0005774	GO:0005524	GO:0004672
PH01000091G0370	GO:0032578	GO:0031225	GO:0005773	GO:0008289	GO:0008233
PH01000091G0440	GO:0005829	GO:0043234
PH01000091G0580	GO:0004805	GO:0005992
PH01000091G0990
PH01000091G1050
PH01000091G1070
PH01000091G1160	GO:0005634	GO:0006355	GO:0048511	GO:0006351
PH01000091G1730	GO:0004197	GO:0006952	GO:0043068
PH01000092G0290	GO:0005737	GO:0005524	GO:0004356	GO:0006542
PH01000092G0400	GO:0043231	GO:0004519	GO:0003723	GO:0009451
PH01000092G0470	GO:0003723	GO:0003968	GO:0006952	GO:0060148	GO:0030422	GO:0009751	GO:0009615	GO:0010025
PH01000092G0510	GO:0009626
PH01000092G0520	GO:0009507	GO:0009570	GO:0009536	GO:0017113	GO:0019483	GO:0043562	GO:0006212
PH01000092G0550	GO:0005887	GO:0004175	GO:0007219	GO:0016485
PH01000092G1040	GO:0009507	GO:0009570	GO:0010494	GO:0005730	GO:0005524	GO:0004004	GO:0003723	GO:0003724	GO:0009793	GO:0031047	GO:0000373	GO:0006397	GO:0010497	GO:0016441	GO:0010501
PH01000092G1180	GO:0005874	GO:0008017
PH01000092G1350	GO:0016020	GO:0009737
PH01000092G1590
PH01000092G1660	GO:0005618	GO:0005783	GO:0016021	GO:0009506	GO:0005773	GO:0005215	GO:0055085
PH01000093G0340	GO:0005634	GO:0003677	GO:0003700	GO:0009734	GO:0048527	GO:0010072	GO:0006351
PH01000093G0460	GO:0016021	GO:0005886	GO:0009506	GO:0005524	GO:0004674	GO:0009861	GO:0045088
PH01000093G0670	GO:0005634	GO:0003677	GO:0009734	GO:0006355	GO:0006351
PH01000093G0820	GO:0009941	GO:0009570	GO:0005856	GO:0005739	GO:0005886	GO:0009506	GO:0005524	GO:0005200
PH01000093G1330	GO:0005737	GO:0005634	GO:0006464	GO:0009751
PH01000093G1390	GO:0003677	GO:0046872
PH01000093G1460	GO:0005622	GO:0005524	GO:0004674	GO:0035556	GO:0018105	GO:0018107
PH01000093G1660
PH01000093G1750	GO:0005737	GO:0005768	GO:0005794	GO:0000139	GO:0016021	GO:0005802	GO:0016757
PH01000093G1760
PH01000094G0260	GO:0043231	GO:0016020	GO:0004519	GO:0003723	GO:0009451
PH01000094G0930
PH01000094G1040	GO:0005829	GO:0005524	GO:0004818	GO:0006424
PH01000094G1140	GO:0005576	GO:0020037	GO:0046872	GO:0004601	GO:0042744	GO:0006979
PH01000094G1290	GO:0005576	GO:0004869	GO:0002020	GO:0006952	GO:2000117
PH01000094G1430	GO:0005759	GO:0005739	GO:0004419	GO:0046872
PH01000094G1490	GO:0016021	GO:0004252	GO:0043130
PH01000094G1680	GO:0016021	GO:0009705	GO:0005886	GO:0022821	GO:0090333	GO:0009624
PH01000094G1730	GO:0005886	GO:0005524	GO:0004675	GO:0007166	GO:0006468
PH01000095G0350	GO:0043231	GO:0004519	GO:0003723	GO:0009451
PH01000095G0450
PH01000095G0530	GO:0008234
PH01000095G0570	GO:0005524	GO:0016740	GO:0016567
PH01000095G0600	GO:0048046	GO:0009941	GO:0009570	GO:0005737	GO:0004418	GO:0015995	GO:0042742	GO:0006783	GO:0018160	GO:0006782
PH01000095G0610	GO:0005634	GO:0032299	GO:0006401
PH01000095G1340	GO:0005634
PH01000095G1580
PH01000095G1690	GO:0010494	GO:0000932	GO:0046872	GO:0009737	GO:0010162
PH01000096G0170	GO:0048046	GO:0005618	GO:0004252	GO:0008236	GO:1900425	GO:2000122	GO:0006508	GO:2000038	GO:0010037
PH01000096G0240	GO:0005737	GO:0046872	GO:0004842	GO:0009966
PH01000096G0370	GO:0043231	GO:0005739	GO:0004519	GO:0003723	GO:0009451
PH01000096G0380	GO:0009570	GO:0004072	GO:0005524	GO:0008652	GO:0009089	GO:0009088
PH01000096G0390	GO:0043231	GO:0005739	GO:0004519	GO:0003723	GO:0008270	GO:0009451
PH01000096G0690	GO:0005737	GO:0005634	GO:0005886	GO:0010187	GO:0016567	GO:0009737	GO:0009651
PH01000096G0870
PH01000096G0890	GO:0009507	GO:0009941	GO:0031969	GO:0016021	GO:0005743	GO:0005739	GO:0009536	GO:0000095	GO:0009658	GO:0006839	GO:0015805
PH01000096G1020	GO:0005886	GO:0043531	GO:0005524	GO:0006952	GO:0007165
PH01000096G1860	GO:0031972	GO:0016020	GO:0009536	GO:0015031
PH01000097G0170	GO:0009507	GO:0004739	GO:0006086	GO:0006096
PH01000097G0400	GO:0009507	GO:0030145	GO:0016791	GO:0004721
PH01000097G0640	GO:0005618	GO:0005576	GO:0005794	GO:0009505	GO:0009506	GO:0004252
PH01000097G0820	GO:0005737	GO:0016459	GO:0031965	GO:0003779	GO:0005524	GO:0005516	GO:0003774	GO:0030048	GO:0007097	GO:2000769
PH01000097G0840	GO:0009535	GO:0016021	GO:0009523	GO:0016168	GO:0022891	GO:0071486	GO:0071492	GO:0015979	GO:0009644	GO:0009611	GO:0055085
PH01000097G0900	GO:0010252	GO:1905393
PH01000097G1550	GO:0009507	GO:0005739	GO:0004519	GO:0003723	GO:0009451
PH01000097G1770
PH01000098G0660	GO:0005634	GO:0042393	GO:0046872	GO:0016569	GO:0006355	GO:0006351
PH01000098G0690	GO:0016021	GO:0005634	GO:0016874	GO:0000977	GO:0001078	GO:0008270	GO:0016567	GO:0010310	GO:0009651	GO:0048511	GO:0006366
PH01000098G0730	GO:0046872	GO:0061630	GO:0009908	GO:0043161	GO:0010228
PH01000098G1010	GO:0005737	GO:0005730	GO:0005524	GO:0004004	GO:0003723	GO:0010501
PH01000098G1190
PH01000098G1330
PH01000098G1490
PH01000098G1840	GO:0016021	GO:0005886	GO:0043447	GO:0006723	GO:0006952	GO:0009793	GO:0006629	GO:0048316
PH01000098G1880
PH01000099G0140	GO:0005634	GO:0003677	GO:0003700	GO:0030154	GO:0048366	GO:0009965	GO:0045962	GO:0006355	GO:0006351
PH01000099G0410	GO:0043234	GO:0004364	GO:0009635	GO:0042542	GO:0000302	GO:0009751	GO:0009410
PH01000099G0590	GO:0009507	GO:0009536	GO:0004106	GO:0009073	GO:0046417	GO:0042742	GO:0000162
PH01000099G0600	GO:0009507	GO:0009840	GO:0003677
PH01000099G0620	GO:0005524	GO:0102043	GO:0016301	GO:0008299
PH01000099G0730	GO:0016874	GO:0009733	GO:0009416
PH01000099G0990	GO:0036513	GO:0005783	GO:0016021	GO:0005741	GO:0046872	GO:1904264	GO:0044390	GO:0006914	GO:0071712	GO:0036503	GO:0051865	GO:0042787	GO:0030433
PH01000099G1070
PH01000099G1290
PH01000099G1710	GO:0004867	GO:0009611
PH01000100G0060	GO:0005634	GO:0009908
PH01000100G1500	GO:0016021
PH01000100G1590	GO:0005737	GO:0016021	GO:0005634	GO:0003677	GO:0003700	GO:0045893	GO:0009962	GO:0009644	GO:0006351
PH01000100G1750	GO:0016021	GO:0016020	GO:0020037	GO:0005506	GO:0016709	GO:0006952	GO:0044550
PH01000101G0280	GO:0043231	GO:0004519	GO:0003723	GO:0009451
PH01000101G0680	GO:0016021	GO:0005886	GO:0009506	GO:0009679	GO:0005358	GO:0015145	GO:0046323	GO:0015749	GO:0009737	GO:0009651	GO:0009414
PH01000101G0710	GO:0016021	GO:0005886	GO:0009506	GO:0009679	GO:0005358	GO:0015145	GO:0046323	GO:0015749	GO:0009737	GO:0009651	GO:0009414
PH01000101G0740	GO:0005524	GO:0009408	GO:0009644	GO:0042542
PH01000101G0780	GO:0008526
PH01000101G0880	GO:0005737	GO:0005874	GO:0005525	GO:0003924	GO:0005200	GO:0007017
PH01000101G0940	GO:0005694	GO:0005634	GO:0003677	GO:0046872	GO:0031593	GO:0006974	GO:0006281
PH01000101G1030	GO:0005783	GO:0005789	GO:0016021	GO:0102336	GO:0102337	GO:0102338	GO:0006633	GO:0009409	GO:0009416	GO:0009826	GO:0010025
PH01000101G1130	GO:0005634	GO:0043565	GO:0003700	GO:0000077	GO:0040020	GO:0010332	GO:0006351
PH01000101G1180	GO:0031225	GO:0046658	GO:0005886	GO:0042973	GO:0004553	GO:0030247	GO:0005975	GO:0006952
PH01000101G1220	GO:0016021	GO:0005886	GO:0005524	GO:0005516	GO:0030246	GO:0004674	GO:0006468	GO:0048544
PH01000101G1430	GO:0016021	GO:0005886	GO:0009506	GO:0005774	GO:0005524	GO:0004672
PH01000101G1640	GO:0005737	GO:0005524	GO:0004356	GO:0006542
PH01000101G1740	GO:0009507	GO:0005643	GO:0044611	GO:0005730	GO:0005886	GO:0009506	GO:0005487	GO:0017056	GO:0051028	GO:0006913	GO:0006606	GO:0036228	GO:0006405	GO:0000972
PH01000101G1830	GO:0005737	GO:0003825	GO:0004805	GO:0005992	GO:0070413
PH01000102G0640	GO:0048046	GO:0005618	GO:0009505	GO:0005774	GO:0005773	GO:0004565	GO:0030246	GO:0005975
PH01000102G0710
PH01000102G0720
PH01000102G1210
PH01000102G1270	GO:0005737	GO:0005634
PH01000102G1470	GO:0031225	GO:0046658	GO:0005886	GO:0042973	GO:0004553	GO:0030247	GO:0005975	GO:0006952
PH01000102G1710	GO:0009507	GO:0009570	GO:0003962	GO:0030170	GO:0009086	GO:0001887
PH01000103G0270	GO:0005737	GO:0004252
PH01000103G0360
PH01000103G0430	GO:0005634	GO:0003677	GO:0003700	GO:0006351
PH01000103G0860	GO:0005789	GO:0016021	GO:0005506	GO:0031418	GO:0004656
PH01000103G0980
PH01000103G1360	GO:0031463	GO:0016567
PH01000103G1450	GO:0005737	GO:0005634	GO:0008408	GO:0046872	GO:0003676
PH01000103G1610	GO:0005618	GO:0045330	GO:0030599	GO:0042545	GO:0050829	GO:0045490	GO:0045488
PH01000103G1680
PH01000104G0210	GO:0005634	GO:0046983	GO:0043565	GO:0003700	GO:0040008	GO:0006355	GO:0006351
PH01000104G0300	GO:0046872	GO:0061630	GO:0043161	GO:0000209	GO:0042787
PH01000104G0480	GO:0005634	GO:0003677	GO:0003700	GO:0006351
PH01000104G0620
PH01000104G0710	GO:0005576	GO:0010052	GO:0010374
PH01000104G1330	GO:0005524
PH01000104G1340
PH01000104G1630	GO:0043531	GO:0005524	GO:0006952
PH01000104G1650	GO:0043531	GO:0005524	GO:0006952
PH01000105G0060	GO:0005634	GO:0003677	GO:0042802	GO:0046983	GO:0003700	GO:0009704	GO:0009740	GO:0031539	GO:0010017	GO:0009585	GO:0006355	GO:0009639	GO:0006351
PH01000105G0410	GO:0005524	GO:0004674
PH01000105G0720	GO:0005737	GO:0047150	GO:0008270	GO:0009086
PH01000105G0910	GO:0005634	GO:0046872	GO:0043565	GO:0003700	GO:0007275	GO:0006355
PH01000105G0940
PH01000105G1070	GO:0005737	GO:0005856	GO:0005886	GO:0009506	GO:0051015
PH01000105G1200	GO:0005829	GO:0005634	GO:0005886	GO:0051879	GO:0070678	GO:0051131	GO:0046686
PH01000105G1210	GO:0005524	GO:0004674
PH01000105G1350	GO:0009734	GO:0010305	GO:0010087	GO:0009733
PH01000105G1490	GO:0005509
PH01000105G1640
PH01000105G1660	GO:0005634	GO:0003677	GO:0046982	GO:0042803	GO:0003700	GO:0071333	GO:0006351
PH01000105G1710	GO:0005634	GO:0009734	GO:0006355	GO:0006351
PH01000106G0300	GO:0000139	GO:0016021	GO:0015297	GO:0008643	GO:0015780
PH01000106G0310	GO:0003677	GO:0046872
PH01000106G0350	GO:0005634	GO:0007165
PH01000106G0670	GO:0009504	GO:0009507	GO:0016021	GO:0005886	GO:0005484	GO:0000911	GO:0061025	GO:0015031	GO:0009737	GO:0009612	GO:0051707	GO:0016192
PH01000106G1130
PH01000106G1210
PH01000106G1220
PH01000106G1250	GO:0009738	GO:0006952	GO:1900426	GO:0009617	GO:0009409	GO:0009408	GO:0009651
PH01000106G1400	GO:0030659	GO:0016021	GO:0005886	GO:0019706
PH01000106G1500	GO:0005737	GO:0047134	GO:0004791	GO:0045454
PH01000106G1510	GO:0043231	GO:0004519	GO:0003723	GO:0009451
PH01000107G0200	GO:0005776	GO:0031410	GO:0005524	GO:0004674	GO:0006914	GO:0015031
PH01000107G0400	GO:0033759	GO:0046872	GO:0042742	GO:0002229	GO:0009813	GO:0009617	GO:0009620	GO:0002239	GO:0009751	GO:0046244
PH01000107G0570	GO:0005634	GO:0046983	GO:0000977	GO:0003700	GO:0030154	GO:0009908	GO:0045944	GO:0006351
PH01000107G0940	GO:0005634	GO:0003677	GO:0010192	GO:0045892	GO:2000652	GO:0010089
PH01000107G1170	GO:0016021	GO:0005886	GO:0009506	GO:0005524	GO:0004674
PH01000107G1210	GO:0016021	GO:0005886	GO:0009506	GO:0005524	GO:0004672	GO:0004674	GO:0009741	GO:0009826
PH01000107G1480	GO:0031969	GO:0016021	GO:0016787	GO:0005506	GO:0016491	GO:0016117
PH01000107G1610	GO:0016021	GO:0005886	GO:0005524	GO:0004674	GO:0004675	GO:0007166	GO:0046777	GO:0006468
PH01000107G1650	GO:0016021	GO:0005886
PH01000107G1710
PH01000107G1720	GO:0009507	GO:0009941	GO:0009570	GO:0009536	GO:0004048	GO:0000162
PH01000108G0790
PH01000108G0820
PH01000108G1240	GO:0043231	GO:0004519	GO:0003723	GO:0009451
PH01000108G1510	GO:0042644	GO:0009295	GO:0016301	GO:0009658	GO:0009662	GO:0042793
PH01000109G0070
PH01000109G0570	GO:0005576	GO:0003993	GO:0046872
PH01000109G0880	GO:0005634	GO:0010438	GO:0009658	GO:0010439
PH01000109G0980	GO:0005783	GO:0005789	GO:0016021	GO:0000407	GO:0010256	GO:0007029	GO:0006887	GO:0007030	GO:0016192
PH01000109G1100
PH01000109G1170	GO:0016021	GO:0005886	GO:0030658	GO:0015031
PH01000109G1350	GO:0043231	GO:0016020	GO:0004519	GO:0003723	GO:0009451
PH01000109G1380	GO:0009507	GO:0005524	GO:0002238	GO:0006950
PH01000109G1450	GO:0005509	GO:0009733
PH01000109G1480	GO:0016021	GO:0005886	GO:0005524	GO:0005516	GO:0030246	GO:0004672	GO:0004674	GO:0031625	GO:0071446	GO:0009816	GO:0046777	GO:0048544
PH01000110G0250	GO:0005829	GO:0005634	GO:0016491
PH01000110G0260	GO:0005737	GO:0009734	GO:0007275	GO:0040008
PH01000110G0390
PH01000110G0500	GO:0005634	GO:0003677	GO:0042802	GO:0010313	GO:0046983	GO:0003700	GO:0015995	GO:0009740	GO:0006783	GO:0009959	GO:0010100	GO:0010187	GO:0010161	GO:0010099	GO:0010029	GO:0006355
PH01000110G0570
PH01000110G0680	GO:0005634	GO:0003677	GO:0003700	GO:0009734	GO:0048527	GO:0010072	GO:0006351
PH01000110G0940	GO:0005737	GO:0005730	GO:0005524	GO:0004004	GO:0003723	GO:0010501
PH01000110G0980	GO:0016787	GO:0006952	GO:0016042
PH01000110G1100	GO:0005794
PH01000110G1120	GO:0005789	GO:0016021	GO:0015031	GO:0016032
PH01000110G1560	GO:0005874	GO:0005524	GO:0008017	GO:0003777	GO:0007018
PH01000111G0040	GO:0005634	GO:0051059	GO:0016279	GO:0032088	GO:0018026	GO:0050727
PH01000111G0230	GO:0005794	GO:0000139	GO:0016021	GO:0015020	GO:0080116	GO:0046872	GO:0071555	GO:0010417	GO:0009834	GO:0045492
PH01000111G0370	GO:0005634	GO:0005524	GO:0003677	GO:0004386	GO:0016569
PH01000111G0580	GO:0005769	GO:0016021	GO:0016020	GO:0005886	GO:0015095	GO:0015693
PH01000111G0660	GO:0016021	GO:0005886	GO:0005524	GO:0004674
PH01000111G0760	GO:0005737	GO:0005768	GO:0005794	GO:0000139	GO:0016021	GO:0005802	GO:0008757	GO:0032259
PH01000111G0850	GO:0005634	GO:0003677	GO:0006355	GO:0006351
PH01000111G1140	GO:0005854	GO:0015031
PH01000111G1210	GO:0005618	GO:0046872	GO:0061630	GO:0043161	GO:0000209	GO:0042787
PH01000111G1290	GO:0031428	GO:0005737	GO:0001650	GO:0016020	GO:0005730	GO:0005654	GO:0070761	GO:0005732	GO:0032040	GO:0045296	GO:1990226	GO:0003723	GO:0030515	GO:0000154	GO:0006364
PH01000111G1390	GO:0031428	GO:0005737	GO:0001650	GO:0016020	GO:0005730	GO:0005654	GO:0070761	GO:0005732	GO:0032040	GO:0045296	GO:1990226	GO:0003723	GO:0030515	GO:0000154	GO:0006364
PH01000111G1430	GO:0005730	GO:0005525	GO:0003924	GO:0042254
PH01000111G1650	GO:0005829	GO:0005759	GO:0005739	GO:0070469	GO:0000036	GO:0000035	GO:0050897	GO:0046872	GO:0031177	GO:0009245	GO:0055114
PH01000112G0030	GO:0009507	GO:0005739	GO:0004519	GO:0003723	GO:0009451
PH01000112G0050	GO:0005634	GO:0003677	GO:0006355	GO:0006351
PH01000112G0160	GO:0005737	GO:0000776	GO:0005874	GO:0000922	GO:0051010	GO:0030951	GO:0046785	GO:0007051
PH01000112G0430	GO:0005789	GO:0016021	GO:0009734	GO:0009733	GO:0055085
PH01000112G0630	GO:0016021	GO:0016020	GO:0005886	GO:0005524	GO:0004674
PH01000112G0640	GO:0016021	GO:0005524	GO:0004674
PH01000112G0830	GO:0016021	GO:0005886	GO:0005524	GO:0004672
PH01000112G0890
PH01000112G0900	GO:0043231	GO:0005739	GO:0004519	GO:0003723	GO:0008270	GO:0016554	GO:0006397
PH01000112G0980	GO:0005813	GO:0005524	GO:0004672
PH01000112G1050	GO:0020037	GO:0005506	GO:0016710
PH01000112G1060
PH01000113G0010
PH01000113G0020
PH01000113G0080	GO:0043231	GO:0004519	GO:0003723	GO:0009451
PH01000113G0170	GO:0005737	GO:0005768	GO:0005794	GO:0000139	GO:0016021	GO:0005802	GO:0016757
PH01000113G0180	GO:0005739	GO:0004519	GO:0003723	GO:0080156
PH01000113G0190	GO:0009507	GO:0005840	GO:0008097	GO:0003735	GO:0006412
PH01000113G0280	GO:0000139	GO:0016021	GO:0016757	GO:0071555
PH01000113G0330
PH01000113G0380
PH01000113G0400
PH01000113G0550	GO:0005634	GO:0043565	GO:0003700	GO:0006351
PH01000113G0780	GO:0005737	GO:0005634	GO:0019005	GO:0031625	GO:0043161	GO:0042787	GO:0030162
PH01000113G1090
PH01000113G1280	GO:0009507	GO:0004019	GO:0005525	GO:0046872	GO:0044208
PH01000113G1320
PH01000113G1370	GO:0016602	GO:0003677	GO:0003700	GO:0009793	GO:0048316	GO:0010262	GO:0006351
PH01000113G1580	GO:0005673	GO:0003677	GO:0006355	GO:0006367
PH01000114G0010	GO:0005829	GO:0019008	GO:0030366	GO:0006777
PH01000114G0030
PH01000114G0040	GO:0016746
PH01000114G0300	GO:0005635	GO:0031965	GO:0005643	GO:0005487	GO:0006952	GO:0016973	GO:0009733	GO:0009409
PH01000114G0400	GO:0005886	GO:0090002	GO:0046854
PH01000114G0450	GO:0051748	GO:0008152
PH01000114G1080	GO:0046872	GO:0061630	GO:0043161	GO:0040008
PH01000114G1150
PH01000114G1190	GO:0016021	GO:0005524	GO:0004674
PH01000114G1210	GO:0005576	GO:0008810	GO:0071555	GO:0030245
PH01000114G1290	GO:0005524	GO:0004674	GO:0004842
PH01000114G1330
PH01000114G1400
PH01000115G0020	GO:0005634	GO:0003714	GO:1903507	GO:0031347	GO:2000022	GO:0006355	GO:0009611	GO:0006351
PH01000115G0170	GO:0016021	GO:0005886	GO:0005524	GO:0042626	GO:0010329	GO:0010541	GO:0043481	GO:0009926	GO:0060918	GO:0009734	GO:0010540	GO:0090691	GO:0048527	GO:0009640	GO:0009958	GO:0008361
PH01000115G0180
PH01000115G0290	GO:0005774	GO:0042578	GO:0036092	GO:0007033
PH01000115G0420	GO:0005634	GO:0003677	GO:0003700	GO:0009873	GO:0006351
PH01000115G0470	GO:0005634	GO:0003677	GO:0003700	GO:0009873	GO:0006351
PH01000115G0490	GO:0005634	GO:0005886	GO:0043565	GO:0003700	GO:0070483	GO:0009873	GO:0001666	GO:0006351
PH01000115G0630	GO:0016021	GO:0005524	GO:0004675	GO:0007166	GO:0006468
PH01000115G0800	GO:0043231	GO:0005739	GO:0004519	GO:0003723	GO:0009451
PH01000115G1020	GO:0005783	GO:0016021	GO:0005739	GO:0005578	GO:0030198	GO:0008654
PH01000115G1340	GO:0009507	GO:0005507	GO:0070207	GO:0010038
PH01000115G1360	GO:0009507
PH01000115G1470	GO:0005634	GO:0019005	GO:0010011	GO:0000822	GO:0009734	GO:0016567
PH01000115G1590
PH01000116G0150	GO:0009507	GO:0005886	GO:0016787
PH01000116G0780
PH01000116G1160	GO:0005737	GO:0005634	GO:0005886	GO:0005524	GO:0016301	GO:0004672	GO:0019901	GO:0004674	GO:0035556
PH01000117G0070	GO:0016021	GO:0005886	GO:0005775	GO:0005524	GO:0016301	GO:0004674	GO:0009877	GO:0046777	GO:0009609
PH01000117G0090	GO:0016021	GO:0005886
PH01000117G0100	GO:0005829	GO:0005768	GO:0005794	GO:0005739	GO:0005802	GO:0005524	GO:0004820	GO:0046983	GO:0015966	GO:0070150	GO:0046686
PH01000117G0310	GO:0005634	GO:0003677	GO:0046983	GO:0003700	GO:0009739	GO:0006351
PH01000117G0360	GO:0008422	GO:0102483	GO:0005975	GO:1901657
PH01000117G0470
PH01000117G0520	GO:0005634	GO:0003677	GO:0003700	GO:0010150	GO:0045892	GO:0009737	GO:0009651	GO:0006351	GO:0016032	GO:0010089
PH01000117G0540	GO:0009507	GO:0009536	GO:0008889	GO:0000287	GO:0030643	GO:0006071	GO:0046475
PH01000117G0560	GO:0005623	GO:0008889	GO:0030643	GO:0006071	GO:0046475
PH01000117G0610	GO:0009507	GO:0005739	GO:0050897	GO:0016554	GO:0080156	GO:0006397	GO:0009451
PH01000117G0630	GO:0016021	GO:0005886	GO:0019706
PH01000117G0680	GO:0005887	GO:0008515	GO:0051119	GO:0006825	GO:0006952	GO:0015770
PH01000117G0690	GO:0005886	GO:0005524	GO:0004672	GO:0004674	GO:0004675	GO:0007166	GO:0006952	GO:0042742	GO:0009816	GO:0045087	GO:0002221	GO:0046777
PH01000117G0850	GO:0005840	GO:0042254
PH01000117G0860	GO:0016597
PH01000117G1050	GO:0031225	GO:0046658	GO:0005783	GO:0005576	GO:0005794	GO:0009505	GO:0005886	GO:0008289	GO:0042335	GO:0050832	GO:0006869
PH01000117G1210	GO:0005634	GO:0046983	GO:0000977	GO:0009908	GO:0048576	GO:0045944	GO:0006351
PH01000118G0170	GO:0005794	GO:0000139	GO:0016021	GO:0015297	GO:0005457	GO:0022857	GO:0005459	GO:0005460	GO:0015783	GO:0009833	GO:0009624	GO:0072334	GO:0015786
PH01000118G0180
PH01000118G0330	GO:0005829	GO:0003999	GO:0006168	GO:0044209	GO:0006166
PH01000118G0610	GO:0016021	GO:0000741	GO:0010197	GO:0009651	GO:0006810
PH01000118G0630	GO:0016021	GO:0000741	GO:0010197	GO:0009651	GO:0006810
PH01000118G0650	GO:0005840	GO:0019843	GO:0003735	GO:0006412
PH01000118G0670	GO:0005769	GO:0005802	GO:0000919	GO:0006810
PH01000118G0750
PH01000118G1150	GO:0005524	GO:0008725	GO:0003922	GO:0008080	GO:0016462	GO:0006284	GO:0006541	GO:0006177
PH01000118G1310
PH01000118G1330	GO:0016747
PH01000118G1400
PH01000118G1620	GO:0005737	GO:0005634	GO:0016407	GO:0046872	GO:0048653	GO:0051301	GO:0080186	GO:0000724	GO:0009793	GO:0009553	GO:0034089	GO:0060772	GO:0045132	GO:0000070	GO:0048609	GO:0048364
PH01000118G1630	GO:0005856	GO:0005634	GO:0009524	GO:0005524	GO:0007049	GO:0051301	GO:0015031
PH01000118G1660	GO:0005829	GO:0004014	GO:0006557	GO:0008295	GO:0006597
PH01000119G0350	GO:0005769	GO:0005783	GO:0016021	GO:0015165	GO:0034219	GO:0097009	GO:0070863	GO:0090481
PH01000120G0030
PH01000120G0050	GO:0005737	GO:0005874	GO:0008017	GO:0071369
PH01000120G0160	GO:0031225	GO:0046658	GO:0005618	GO:0005783	GO:0009505	GO:0005886	GO:0009506	GO:0042973	GO:0030247	GO:0005975	GO:0007154	GO:0071555	GO:0006952
PH01000120G0250	GO:0016021	GO:0004142	GO:0046470
PH01000120G0330	GO:0005618	GO:0005829	GO:0031597	GO:0031595	GO:0005634	GO:0000502	GO:0005524	GO:0036402	GO:0017025	GO:0045899	GO:0030433
PH01000120G0370	GO:0005739	GO:0004519	GO:0003723	GO:0009451	GO:0008380
PH01000120G0730
PH01000120G0880	GO:0016021	GO:0005743	GO:0043234	GO:0046872	GO:0016491	GO:0017004	GO:0009793
PH01000120G1030	GO:0005618	GO:0005576	GO:0004252	GO:0010102	GO:0009733
PH01000120G1300
PH01000120G1320	GO:0016021	GO:0005886	GO:0005516	GO:0006952	GO:0009607
PH01000120G1380	GO:0004334	GO:0046872	GO:0006559	GO:0006572
PH01000120G1450	GO:0005887	GO:0043231	GO:0005524	GO:0005388	GO:0005507	GO:0006825	GO:0010273	GO:0046688
PH01000120G1660	GO:0005634
PH01000121G0220	GO:0016021	GO:0005886	GO:0015171	GO:0003333
PH01000121G0290	GO:0005834	GO:0005634	GO:0031683	GO:0001664	GO:0005525	GO:0003924	GO:0046872	GO:0004871	GO:0007188
PH01000121G0390	GO:0042641	GO:0005938	GO:0031252	GO:0097203	GO:0045335	GO:0030670	GO:0031143	GO:0016461	GO:0051015	GO:0030898	GO:0005524	GO:0000146	GO:0032031	GO:0033275	GO:0048870	GO:0006935
PH01000121G0450
PH01000121G0740	GO:0005737	GO:0005856
PH01000121G1090	GO:0005783	GO:0005576	GO:0005794	GO:0017040
PH01000121G1130	GO:0005737	GO:0005634	GO:0042742	GO:0050832
PH01000121G1170	GO:0005874	GO:0005524	GO:0008017	GO:0003777	GO:0007018
PH01000121G1330	GO:0030131	GO:0030665	GO:0005794	GO:0043424	GO:0008565	GO:0006886	GO:0016192
PH01000122G0020	GO:0005634	GO:0003677	GO:0003700	GO:0009738	GO:0006351
PH01000122G0070	GO:0016021	GO:0005886	GO:0050408	GO:0046872	GO:0004722
PH01000122G0280	GO:0005737	GO:0005739	GO:0005634	GO:0016818	GO:0046872
PH01000122G0320
PH01000122G0400	GO:0016021	GO:0012511	GO:0004806	GO:0006071	GO:0019433
PH01000122G0460	GO:0009570	GO:0009534	GO:0005524	GO:0016851	GO:0015995	GO:0015979
PH01000122G0750	GO:0005794	GO:0005525	GO:0015031	GO:0007264	GO:0016192
PH01000122G0950	GO:0005509
PH01000122G1000	GO:0005634	GO:0003677	GO:0006355	GO:0006351
PH01000122G1010	GO:0005829	GO:0004489	GO:0006555	GO:0006730	GO:0035999
PH01000122G1500	GO:0005789	GO:0016021	GO:0016020	GO:0015173	GO:0015175	GO:0009624
PH01000122G1640	GO:0005794	GO:0016021	GO:1990538	GO:0009834	GO:1990937
PH01000122G1780	GO:0005829	GO:0016021	GO:0003993	GO:0034417	GO:0034416	GO:0052826	GO:0052745	GO:0006007
PH01000123G0060	GO:0005634	GO:0003677	GO:0003700	GO:0009908	GO:0010088	GO:0045893	GO:0006355	GO:0006351	GO:0010089
PH01000123G0110	GO:0005759	GO:0005739	GO:0051287	GO:0004777	GO:0009013	GO:0009450	GO:0006540
PH01000123G0150	GO:0005789	GO:0005794	GO:0000139	GO:0016021	GO:0031902	GO:0015914
PH01000123G0160	GO:0005737	GO:0003723	GO:0008649
PH01000123G0400	GO:0031969	GO:0020037	GO:0005506	GO:0004497	GO:0016705
PH01000123G0910
PH01000123G1050	GO:0005960	GO:0005739	GO:0005524	GO:0019464
PH01000123G1070	GO:0009507	GO:0009570	GO:0030785	GO:0016279	GO:0018026	GO:0018023
PH01000123G1080	GO:0009507	GO:0009543	GO:0005737	GO:0031977	GO:0005528	GO:0003755	GO:0061077
PH01000123G1100	GO:0048046	GO:0009941	GO:0009570	GO:0005737	GO:0004418	GO:0015995	GO:0042742	GO:0006783	GO:0018160	GO:0006782
PH01000123G1240	GO:0005634	GO:0003677	GO:0003700	GO:0006355	GO:0006351
PH01000123G1360	GO:0004842	GO:0009877
PH01000124G0020
PH01000124G0130	GO:0016021	GO:0005743	GO:0005739	GO:0015217	GO:0005347	GO:0005509	GO:0071277	GO:0006851	GO:0036444	GO:0006839	GO:0043457	GO:0002082	GO:0051282	GO:0097274
PH01000124G0260	GO:0005874	GO:0005524	GO:0008017	GO:0003777	GO:0007018
PH01000124G0300	GO:0005783	GO:0005634	GO:0070417	GO:0016036	GO:0080040
PH01000124G0510	GO:0009507	GO:0005635	GO:0044611	GO:0017056	GO:0051028	GO:0006999	GO:0015031
PH01000124G0660	GO:0005829	GO:0003676
PH01000124G0860
PH01000124G0870	GO:0047214	GO:0009718
PH01000125G0830	GO:0003676	GO:0031047
PH01000125G0950	GO:0009507	GO:0004310	GO:0016767	GO:0051996	GO:0016117	GO:0006696
PH01000125G1100	GO:0000148	GO:0016021	GO:0005886	GO:0003843	GO:0006075	GO:0071555	GO:0008360
PH01000125G1210	GO:0005737	GO:0005768	GO:0010008	GO:0043231	GO:0016020	GO:0005886	GO:0009506	GO:0005509	GO:0005525	GO:0016787	GO:0032456	GO:0006897	GO:0042538	GO:0051260
PH01000125G1220
PH01000126G0310	GO:0005634	GO:0005524	GO:0003677	GO:0004386	GO:0031491	GO:0043044	GO:0016569
PH01000126G0380
PH01000126G0480
PH01000126G0800	GO:0005737	GO:0005634	GO:0042565	GO:0005049	GO:0003723	GO:0009965	GO:0009910	GO:0009944	GO:0035281	GO:0046825	GO:0048364	GO:0048367
PH01000126G1470	GO:0048046	GO:0005622	GO:0009505	GO:0009506	GO:0005179	GO:0004871	GO:0019722	GO:0007267
PH01000127G0420	GO:0003743
PH01000127G0540	GO:0016021	GO:0005887	GO:0051119	GO:0008643
PH01000127G0800
PH01000128G0090
PH01000128G1190	GO:0005730	GO:0030688	GO:0005525	GO:0003924	GO:0003723	GO:0034511	GO:0000479	GO:0000462	GO:0042255
PH01000129G0040	GO:0005730	GO:0004843	GO:0016579	GO:0048316	GO:0006511
PH01000129G0530	GO:0005829	GO:0005768	GO:0005794	GO:0000139	GO:0016020	GO:0005886	GO:0009506	GO:0005802	GO:0005774	GO:0005525	GO:0003924	GO:0006891	GO:0015031	GO:0042147	GO:0006890
PH01000129G0670	GO:0005634	GO:0005516	GO:0043565	GO:0003700	GO:0001077	GO:0071275	GO:0045944	GO:0045893	GO:0006355	GO:0009409
PH01000129G0750
PH01000129G0800	GO:0005930	GO:0005737	GO:0005829	GO:0016607	GO:0005886	GO:0000922	GO:0070840	GO:0070286	GO:0060271	GO:0003341	GO:0071907	GO:0071910	GO:0035469	GO:0060287	GO:0001947	GO:0036159
PH01000129G0820	GO:0005886	GO:0005525	GO:0003924
PH01000129G1010
PH01000129G1060	GO:0005634	GO:0043565	GO:0003700	GO:0006351
PH01000129G1260	GO:0016021	GO:0046872	GO:0061630	GO:0004842	GO:0043161	GO:0016567
PH01000129G1320	GO:0016021	GO:0015297	GO:0015238	GO:0006855
PH01000129G1370	GO:0016021	GO:0015297	GO:0015238	GO:0006855
PH01000129G1380	GO:0016021	GO:0015297	GO:0015238	GO:0006855
PH01000130G0100
PH01000130G0230
PH01000130G0720	GO:0016020	GO:0008289	GO:0006869
PH01000130G0820	GO:0016020	GO:0008289	GO:0006869
PH01000130G0930
PH01000130G1610	GO:0016021	GO:0000741	GO:0010197	GO:0009651	GO:0006810
PH01000131G0110	GO:0016758	GO:0016117
PH01000131G0280	GO:0005783	GO:0016021	GO:0005886
PH01000131G0310	GO:0043231	GO:0080043	GO:0080044	GO:0008152
PH01000131G0320	GO:0005829	GO:0043231	GO:0052641	GO:0090704	GO:0080043	GO:0080044	GO:0052639	GO:0052640	GO:0080002	GO:0035251	GO:0018874	GO:0046482	GO:0010030	GO:0009696
PH01000131G0390
PH01000131G0440
PH01000131G0820	GO:0005634	GO:0003677	GO:0003700	GO:0006351
PH01000131G0920	GO:0005737	GO:0005730	GO:0005524	GO:0004004	GO:0003723	GO:0010501
PH01000131G0930	GO:0048046	GO:0005773	GO:0004560	GO:0005975	GO:0006516
PH01000131G1230	GO:0005634	GO:0003677	GO:0003700	GO:0006351
PH01000131G1240	GO:0005634	GO:0003677	GO:0003700	GO:0006351
PH01000131G1260	GO:0005634	GO:0003677	GO:0003700	GO:0006351
PH01000131G1450	GO:0005634	GO:0016567
PH01000132G0180	GO:0016021	GO:0005774	GO:0015297	GO:0015238	GO:0006855
PH01000132G1210	GO:0005634	GO:0003677	GO:0006355	GO:0006351
PH01000133G0200
PH01000133G0260
PH01000133G0330	GO:0005773	GO:0005509	GO:0005544	GO:0009409	GO:0009408	GO:0009651	GO:0009414
PH01000133G0340	GO:0009506	GO:0005509	GO:0005544	GO:0003729	GO:0009737	GO:0009409	GO:0009408	GO:0006970	GO:0009651	GO:0009414
PH01000133G0580	GO:0005096	GO:0046872
PH01000133G0750
PH01000133G0910	GO:0006355	GO:0006351
PH01000133G1150
PH01000133G1350	GO:0005829	GO:0005643	GO:0005654	GO:0048471	GO:0008139	GO:0008565	GO:0006607	GO:0016032
PH01000133G1490
PH01000133G1500	GO:0005783	GO:0005794	GO:0005886	GO:0005525	GO:0006886	GO:0016192
PH01000133G1510	GO:0005783	GO:0005794	GO:0005886	GO:0005525	GO:0006886	GO:0016192
PH01000133G1580
PH01000134G0110
PH01000134G0500	GO:0005737	GO:0005634	GO:0005524	GO:0061630	GO:0031625	GO:0004842	GO:0043161	GO:0000209	GO:0006511
PH01000134G0600	GO:0005576	GO:0003993	GO:0046872
PH01000134G0740	GO:0016021	GO:0005886	GO:0005524	GO:0004674	GO:0030244
PH01000134G0780	GO:0016021	GO:0005886	GO:0009506	GO:0090448	GO:1901349	GO:0090449	GO:0080167
PH01000134G0820	GO:0016021	GO:0016020	GO:0005886	GO:0005524	GO:0008553	GO:0046872	GO:0006754
PH01000134G0870	GO:0005634	GO:0052659	GO:0052658	GO:0004445	GO:0046872	GO:0010252	GO:0009630	GO:0046855	GO:0010087	GO:0046856	GO:0009846	GO:0009737	GO:0009637	GO:0009743	GO:0007584	GO:0009611
PH01000134G0880
PH01000134G0950	GO:0016021	GO:0000741	GO:0010197	GO:0009651	GO:0006810
PH01000134G0970	GO:0016021	GO:0005524	GO:0016887
PH01000134G0990	GO:0009504	GO:0031901	GO:0005768	GO:0016021	GO:0005886	GO:0009506	GO:0031201	GO:0005484	GO:0000149	GO:0009920	GO:0006887	GO:0072661	GO:0006906
PH01000134G1030	GO:0046872
PH01000134G1300	GO:0071013	GO:0005694	GO:0016607	GO:0005634	GO:0005524	GO:0004674	GO:0003723	GO:0006397	GO:0006468	GO:0008380
PH01000135G0070	GO:0005618	GO:0005856	GO:0005829	GO:0000145	GO:0070062	GO:0009524	GO:0005886	GO:0000149	GO:0051601	GO:0006887
PH01000135G0090	GO:0005618	GO:0005856	GO:0005829	GO:0000145	GO:0070062	GO:0009524	GO:0005886	GO:0000149	GO:0051601	GO:0006887
PH01000135G0110	GO:0009507	GO:0009536	GO:0005524	GO:0000287	GO:0004765	GO:0009073	GO:0009423	GO:0019632
PH01000135G0260	GO:0005737	GO:0005634	GO:0019005	GO:0031625	GO:0043161	GO:0042787	GO:0030162
PH01000135G0900	GO:0031461	GO:0005829	GO:0031625	GO:0009911	GO:0042787	GO:0009639
PH01000135G0980	GO:0005783	GO:0005789	GO:0005794	GO:0016021	GO:0005506	GO:0042284	GO:0009640	GO:0046520
PH01000135G1100	GO:0016021	GO:0005215	GO:0015840
PH01000135G1210	GO:0009941	GO:0009535	GO:0071949	GO:0102067	GO:0045550	GO:0015995	GO:0015979	GO:0010189
PH01000135G1390	GO:0000139	GO:0016021	GO:0016757	GO:0071555
PH01000135G1480	GO:0005618	GO:0005576	GO:0016020	GO:0009664
PH01000136G0240	GO:0009507	GO:0005509	GO:0000287	GO:0004647	GO:0009793	GO:0006564	GO:0006563	GO:0009555	GO:0048364
PH01000136G0330	GO:0043531	GO:0005524	GO:0006952
PH01000136G0860	GO:0005829	GO:0004020	GO:0005524	GO:0019344	GO:0070814	GO:0000103
PH01000136G1320	GO:0016021	GO:0005886	GO:0015591	GO:0015148	GO:0005354	GO:0005355	GO:0015168	GO:0015575	GO:0015145	GO:0005365	GO:0015576	GO:0005351	GO:0046323	GO:0010311
PH01000138G0030	GO:0005829	GO:0016491
PH01000138G0070	GO:0005829	GO:0016491
PH01000138G1130	GO:0005634	GO:0043565	GO:0003700	GO:0006355	GO:0006351
PH01000138G1240	GO:0000781	GO:0000783	GO:0003691	GO:0042803	GO:0042162	GO:0032204	GO:0031627
PH01000138G1300	GO:0005886	GO:0005524	GO:0004713	GO:0004675	GO:0007166	GO:0006952	GO:1902458	GO:0006468
PH01000138G1410	GO:0046872	GO:0004842	GO:0042742	GO:0051865
PH01000139G0010	GO:0048046	GO:0005507	GO:0052716	GO:0016722	GO:0046274
PH01000139G0240
PH01000139G0420
PH01000139G0430
PH01000139G0690	GO:0005737	GO:0005524	GO:0004349	GO:0004350	GO:0055129
PH01000139G0750	GO:0005783	GO:0010008	GO:0016021	GO:0016192
PH01000139G0840	GO:0005525	GO:0004475	GO:0009298
PH01000139G0970	GO:0000785	GO:0005829	GO:0005634	GO:0003682	GO:0005085	GO:0009881	GO:0042803	GO:0009649	GO:0018298	GO:0009411	GO:0010224
PH01000139G1200
PH01000140G0150	GO:0005634	GO:0003677	GO:0006310	GO:0006281	GO:0006260
PH01000140G0260
PH01000140G0280	GO:0000785	GO:0005634	GO:0051213	GO:0032454	GO:0046872	GO:0000976	GO:0060969	GO:0006355	GO:0006351
PH01000140G0500	GO:0005789	GO:0005768	GO:0005794	GO:0016021	GO:0005802	GO:0005506	GO:0031418	GO:0004656
PH01000140G0530	GO:0005886	GO:0007165
PH01000140G0580
PH01000140G0830	GO:0005634	GO:0046872	GO:0043565	GO:0003700	GO:0006355	GO:0006351
PH01000140G0870	GO:0005634	GO:0005886	GO:0003677	GO:0046872	GO:0004842	GO:0007498	GO:0007399	GO:0007422	GO:0007423	GO:0016360
PH01000140G0960	GO:0005524	GO:0004674	GO:0004842
PH01000140G1000	GO:0005737	GO:0005829	GO:0005634	GO:0000062	GO:0008289	GO:0006869	GO:0009723	GO:0009753	GO:0009416
PH01000140G1010
PH01000140G1040	GO:0005737	GO:0016021	GO:0005634	GO:0003677	GO:0003700	GO:0045893	GO:0009962	GO:0009644	GO:0006351
PH01000140G1280	GO:0046872	GO:0016740	GO:0016567
PH01000140G1290	GO:0005737	GO:0005524	GO:0004674	GO:0009555
PH01000141G0020	GO:0046872	GO:0016491
PH01000141G0030	GO:0005737	GO:0005768	GO:0005794	GO:0000139	GO:0016021	GO:0005802	GO:0008757	GO:0032259
PH01000141G0120	GO:0005634	GO:0003677	GO:0006355	GO:0006351
PH01000141G0190	GO:0005634	GO:0004842
PH01000141G0210	GO:0003677	GO:0046872
PH01000141G0380	GO:0005758	GO:0070469	GO:0009055	GO:0020037	GO:0046872	GO:0006123	GO:0006122
PH01000141G0870	GO:0005739	GO:0005524	GO:0004176	GO:0051082	GO:0030163	GO:0006457	GO:0006508
PH01000141G0920	GO:0005737	GO:0016149
PH01000141G1150	GO:0016021	GO:0005886	GO:0005516	GO:0006952	GO:0009607
PH01000141G1200
PH01000141G1320
PH01000142G0380
PH01000142G0430	GO:0005634	GO:0051026
PH01000142G0440	GO:0015031
PH01000142G0470	GO:0005768	GO:0005794	GO:0000139	GO:0016021	GO:0005802	GO:0047262	GO:0045489
PH01000142G0500	GO:0009055	GO:0046872
PH01000142G0520	GO:0005783	GO:0005789	GO:0070062	GO:0016021	GO:0016020	GO:0005635	GO:0031090	GO:0004602	GO:0004364	GO:0010243
PH01000142G0600	GO:0009507	GO:0009570	GO:0046872	GO:1900871	GO:0009658	GO:0006397
PH01000142G0620	GO:0016021	GO:0030133	GO:0017022
PH01000142G0730	GO:0009507	GO:0009543	GO:0009535	GO:0005737	GO:0005528	GO:0003755	GO:0061077
PH01000142G0800	GO:0005576	GO:0005509	GO:0004623	GO:0050482	GO:0016042	GO:0006644
PH01000142G1350	GO:0009507
PH01000143G0040	GO:0005576	GO:0020037	GO:0046872	GO:0004601	GO:0042744	GO:0006979
PH01000143G0080	GO:0005576	GO:0020037	GO:0046872	GO:0004601	GO:0042744	GO:0006979
PH01000143G0390	GO:0016021	GO:0009705	GO:0046786
PH01000143G0910	GO:0000148	GO:0005794	GO:0016021	GO:0005886	GO:0003843	GO:0006075	GO:0052543	GO:0048589	GO:0055047	GO:0009556	GO:0009555	GO:0009846	GO:0008360	GO:0080092
PH01000143G1300	GO:0048046	GO:0009897	GO:0004252	GO:0042127	GO:0010103
PH01000143G1400
PH01000143G1420	GO:0005634	GO:0005524	GO:0004693	GO:0008353	GO:0006468
PH01000143G1540
PH01000143G1560	GO:0009507	GO:0016301	GO:0102193
PH01000143G1570	GO:0009507	GO:0009570	GO:0047769	GO:0009094
PH01000143G1580	GO:0048046	GO:0005618	GO:0005886	GO:0033946	GO:0016762	GO:0042546	GO:0016998	GO:0071555	GO:0010411
PH01000143G1590	GO:0009507	GO:0008835	GO:0008270	GO:0055114	GO:0009231
PH01000143G1600	GO:0005779	GO:0016559
PH01000143G1620	GO:0000329	GO:0005794	GO:0071563	GO:0071561	GO:0043495	GO:0071255	GO:0016236	GO:0071562	GO:0042144	GO:0000011
PH01000144G0260
PH01000144G0280	GO:0009507	GO:0009570	GO:0009534	GO:0009535	GO:0005525	GO:0003924	GO:0043621	GO:0010020
PH01000144G0520	GO:0009570	GO:0005783	GO:0004089	GO:0008270	GO:0006730
PH01000144G0700	GO:0048046	GO:0005618	GO:0004575	GO:0005975	GO:0052576	GO:0042742	GO:0050832
PH01000144G0760	GO:0005840	GO:0003735	GO:0006412
PH01000144G1010
PH01000144G1200	GO:0005737	GO:0005634	GO:0005524	GO:0061630	GO:0031625	GO:0004842	GO:0031145	GO:0008283	GO:0000209	GO:0030071	GO:0006511
PH01000144G1220	GO:0005634	GO:0004526	GO:0006397	GO:0043144	GO:0001682
PH01000144G1230	GO:0005737	GO:0004177	GO:0008237	GO:0008270
PH01000144G1240
PH01000144G1390	GO:0048046	GO:0005618	GO:0004575	GO:0005975
PH01000144G1400	GO:0005768	GO:0010008	GO:0016021	GO:0005773	GO:0032511	GO:2000009	GO:0015031
PH01000144G1410	GO:0005634
PH01000144G1450	GO:0046861	GO:0016021	GO:0005524	GO:0042626	GO:0005325	GO:0016042
PH01000144G1500
PH01000144G1510
PH01000145G0040	GO:0016871
[truncated: 9,631 more rows]

## Sheet: 3-vs-5
3-vs-5
Gene ID	Gene Ontology
PH01000000G0290
PH01000000G0350
PH01000000G0410	GO:0010494	GO:0000932	GO:0046872	GO:0009737	GO:0010162
PH01000000G0560	GO:0016021	GO:0030692	GO:0031965	GO:0005730	GO:0032040	GO:0003723	GO:0000462
PH01000000G0600	GO:0030659	GO:0016021	GO:0005886	GO:0019706
PH01000000G0670	GO:0016021	GO:0005886	GO:0046872	GO:0061630	GO:0070417	GO:0006952	GO:0043161	GO:0009909	GO:0010966	GO:0010200
PH01000000G0700	GO:0009941	GO:0009706	GO:0016021	GO:0010020
PH01000000G0720	GO:0043231	GO:0004519	GO:0003723	GO:0008270	GO:0009451
PH01000000G0800	GO:0046872	GO:0004722
PH01000000G0920	GO:0005737	GO:0005654	GO:0005634	GO:0019899	GO:0003730	GO:0003729	GO:0016477	GO:0009790	GO:0007369	GO:0048255	GO:0060212	GO:0022008	GO:0045727	GO:0048793	GO:0009409
PH01000000G0960	GO:0000788	GO:0003677	GO:0042393	GO:0046982	GO:0006334
PH01000000G0970	GO:0005618	GO:0005576	GO:0016020	GO:0009664
PH01000000G1160	GO:0005634	GO:0003677	GO:0006355	GO:0006351
PH01000000G1660	GO:0005737	GO:0005634	GO:0043565	GO:0003700	GO:0006355	GO:0006351
PH01000000G1880	GO:0043531	GO:0005524	GO:0006952
PH01000000G2200
PH01000000G2220	GO:0005886	GO:0009531	GO:0005096	GO:0007275	GO:0009664	GO:0007165
PH01000000G2260	GO:0005829	GO:0005634	GO:0036501	GO:0034098	GO:0051117	GO:0036435	GO:0032403	GO:0005102	GO:0071712	GO:0039536	GO:0032480	GO:0043161	GO:0030970	GO:0006511
PH01000000G2270	GO:0016021	GO:0005886	GO:0005524	GO:0004672	GO:0009742	GO:0090696
PH01000000G2470	GO:0005794	GO:0000139	GO:0016021	GO:0008378	GO:0009969
PH01000000G2620	GO:0005576	GO:0004252
PH01000000G2700	GO:0016021	GO:0055085
PH01000000G2740
PH01000000G2800
PH01000000G2820
PH01000000G2870
PH01000000G2960	GO:0031969	GO:0016021	GO:0009536	GO:0005315	GO:0098656
PH01000000G2970	GO:0005886	GO:0005524	GO:0046872	GO:0004721	GO:0004674
PH01000000G3110	GO:0016021	GO:0005770	GO:0031902	GO:0005886	GO:0090440	GO:0015297	GO:0015238	GO:0080168	GO:0006855	GO:2000070	GO:0009737	GO:0010015
PH01000000G3310	GO:0005737	GO:0005768	GO:0005794	GO:0000139	GO:0016021	GO:0005802	GO:0008757	GO:0032259
PH01000000G3540	GO:0005768	GO:0005794	GO:0000139	GO:0016021	GO:0016020	GO:0005802	GO:0008757	GO:0052546
PH01000000G3760
PH01000000G3890	GO:0005789	GO:0044732	GO:0005634	GO:0043234
PH01000000G4400	GO:0031305	GO:0005743	GO:0005744	GO:0015450	GO:0015266	GO:0030150	GO:0006626
PH01000000G4870	GO:0016021	GO:0005774	GO:0015171	GO:0015175	GO:0003333	GO:0015804
PH01000000G4910	GO:0005892	GO:0005737	GO:0005829	GO:0030141	GO:0005096	GO:0017137	GO:0019905	GO:0017075	GO:0007409	GO:0006887	GO:0045921	GO:0015031	GO:0030193	GO:0017157	GO:0010468	GO:0050708
PH01000000G4920
PH01000000G5090	GO:0000329	GO:0016021	GO:0046624	GO:0006665
PH01000000G5110
PH01000000G5130	GO:0016324	GO:0031526	GO:0016021	GO:0008144	GO:0005319	GO:0031489	GO:0017137	GO:0006695	GO:0030299	GO:0042157	GO:0042493
PH01000000G5430	GO:0005737	GO:0005768	GO:0005794	GO:0000139	GO:0016021	GO:0005802	GO:0016757
PH01000000G5690	GO:0009982	GO:0003723	GO:0031119
PH01000000G5850	GO:0005737	GO:0016020	GO:0005634	GO:0005524	GO:0005509	GO:0009931	GO:0005516	GO:0004683	GO:0009738	GO:0050832	GO:0035556	GO:0018105	GO:1901002	GO:0046777
PH01000000G6400
PH01000000G7210	GO:0012505
PH01000000G7300	GO:0016021	GO:0005215	GO:0008643	GO:0055062	GO:0055085
PH01000000G7320	GO:0016021	GO:0005215	GO:0008643	GO:0055062	GO:0055085
PH01000001G0140	GO:0016021	GO:0005886
PH01000001G0390	GO:0005634	GO:0003677	GO:0043565	GO:0003700	GO:0042631	GO:0030308	GO:0032876	GO:0045892	GO:0008361	GO:2000038	GO:2000037	GO:0009414	GO:0006351	GO:0010090
PH01000001G0500	GO:0005634	GO:0003677	GO:0043565	GO:0003700	GO:0042631	GO:0030308	GO:0032876	GO:0045892	GO:0008361	GO:2000038	GO:2000037	GO:0009414	GO:0006351	GO:0010090
PH01000001G0670	GO:0005524	GO:0004674
PH01000001G0700	GO:0005783	GO:0016020	GO:0004029	GO:0004030	GO:0006081
PH01000001G0710	GO:0005783	GO:0016020	GO:0004029	GO:0004030	GO:0006081
PH01000001G0950	GO:0005871	GO:0005874	GO:0005524	GO:0016887	GO:0008017	GO:0003777	GO:0007018
PH01000001G1270	GO:0000326	GO:0004197	GO:0045735	GO:1990019	GO:0051603	GO:0006624
PH01000001G1290	GO:0000326	GO:0004197	GO:0045735	GO:1990019	GO:0051603	GO:0006624
PH01000001G1300	GO:0016021	GO:0009506	GO:0006810	GO:0016032
PH01000001G1450	GO:0005634	GO:0009734	GO:0007275	GO:1900057	GO:0040008	GO:0010029
PH01000001G1670	GO:0016021	GO:0005775	GO:0004575	GO:0005985
PH01000001G1870	GO:0016021	GO:0005886	GO:0005524	GO:0004674
PH01000001G2030	GO:0005886	GO:0048032	GO:0007267	GO:0006810
PH01000001G2410	GO:0005737	GO:0006952
PH01000001G2510	GO:0005794	GO:0000139	GO:0016021	GO:0047262	GO:0016757	GO:0071555	GO:0045489	GO:0000271
PH01000001G2580	GO:0036513	GO:0005783	GO:0016021	GO:0046872	GO:1904264	GO:0044390	GO:0004842	GO:0071712	GO:0042787
PH01000001G2870	GO:0009897	GO:0016021	GO:0005886	GO:0005524	GO:0042626	GO:0015245	GO:0042803	GO:0010588	GO:0080051	GO:0015908	GO:0009737	GO:0009651	GO:0009611	GO:0010222
PH01000001G2940	GO:0010287
PH01000001G3290
PH01000001G3600	GO:0008936	GO:0019674	GO:0019363
PH01000001G3620	GO:0005576	GO:0004185	GO:0051603
PH01000001G3710	GO:0043231	GO:0080043	GO:0080044	GO:0008152
PH01000001G4050	GO:0009941	GO:0009706	GO:0016021	GO:0005739	GO:0009536	GO:0007275
PH01000001G4480
PH01000001G4680	GO:0043231	GO:0005739	GO:0004519	GO:0003723	GO:0009451
PH01000001G4970	GO:0005634	GO:0003677	GO:0009734	GO:0006355	GO:0006351
PH01000001G5000	GO:0005768	GO:0005794	GO:0000139	GO:0016021	GO:0005802	GO:0015297	GO:0005464	GO:0008643	GO:0015790
PH01000002G0050	GO:0005739	GO:0003690	GO:0003723	GO:0003697	GO:1900864	GO:0009409	GO:0006970	GO:0009651	GO:0009414
PH01000002G0150
PH01000002G0490	GO:0016157	GO:0046524	GO:0005986
PH01000002G0640
PH01000002G0720
PH01000002G0760	GO:0009507	GO:0045300	GO:0046872	GO:0102786	GO:0006952	GO:0006633
PH01000002G1040	GO:0043231	GO:0004519	GO:0003723	GO:0009451
PH01000002G1270	GO:0016021	GO:0005742	GO:0045040
PH01000002G1570
PH01000002G1660	GO:0005634	GO:0003677	GO:0046872	GO:0006355	GO:0006351
PH01000002G1670
PH01000002G2470
PH01000002G2500	GO:0005840	GO:0042254
PH01000002G2510	GO:0005840	GO:0042254
PH01000002G2660	GO:0016021	GO:0005886	GO:0019706
PH01000002G2670	GO:0005634	GO:0003677	GO:0003700	GO:0010150	GO:0045892	GO:0009737	GO:0009651	GO:0006351	GO:0016032	GO:0010089
PH01000002G2720	GO:0005634	GO:0005524	GO:0004693	GO:0006468
PH01000002G2840	GO:0000139	GO:0016021	GO:0016757	GO:0071555
PH01000002G2920	GO:0008526
PH01000002G2980
PH01000002G3050
PH01000002G3060	GO:0016021	GO:0005886	GO:0005524	GO:0019900	GO:0033612	GO:0006468	GO:0009909	GO:0010075
PH01000002G3170	GO:0005634	GO:0003677	GO:0046983	GO:0003700	GO:0045893	GO:0009409	GO:0050826	GO:0010440	GO:0006351
PH01000002G3470
PH01000002G3590
PH01000002G3860	GO:0016021	GO:0005765	GO:0005886	GO:0035579	GO:0070821	GO:0015019	GO:0016746	GO:0006027	GO:0007041	GO:0043312	GO:0051259
PH01000002G3910	GO:0016021	GO:0031224	GO:0031966	GO:0005739	GO:0032577	GO:0016746	GO:0035965	GO:0032049	GO:0032048	GO:0007007	GO:0007006	GO:0006644	GO:0007291
PH01000002G3920	GO:0005829	GO:0005524	GO:0016301	GO:0030975	GO:0004788	GO:0009229	GO:0006772
PH01000002G4150
PH01000002G4250	GO:0005789	GO:0016021	GO:0005886	GO:0032586
PH01000003G0100	GO:0016021	GO:0005886	GO:0005524	GO:0030246	GO:0004674	GO:0002229	GO:0010942	GO:0010726
PH01000003G0190	GO:0016021	GO:0016757
PH01000003G0390	GO:0005737	GO:0005829	GO:0005634	GO:0003723	GO:0007569	GO:0043508	GO:0045892
PH01000003G0430	GO:0009535	GO:0016021	GO:0009523	GO:0030145	GO:0015979
PH01000003G0470	GO:0016020	GO:0005634	GO:0003700	GO:0008270	GO:0006355
PH01000003G0620	GO:0008180	GO:0005829	GO:0007275	GO:0010971	GO:0000338	GO:0009585	GO:0006511
PH01000003G0730
PH01000003G0760	GO:0016597	GO:0009737
PH01000003G0870	GO:0005737	GO:0005871	GO:0005874	GO:0005524	GO:0008574	GO:0008017	GO:0030705	GO:0007018	GO:0008104
PH01000003G1440	GO:0005737	GO:0005874	GO:0005634	GO:0005516	GO:0008017
PH01000003G1590	GO:0016020	GO:0005739	GO:0003885	GO:0050105	GO:0019853
PH01000003G2120	GO:0005524	GO:0008865	GO:0019252
PH01000003G2350	GO:0008526
PH01000003G2490
PH01000003G2770
PH01000003G3040
PH01000003G3120	GO:0016021	GO:0005886	GO:0005524	GO:0042626	GO:0006869	GO:0009737	GO:0009651	GO:0010025
PH01000003G3180	GO:0005509
PH01000003G3550	GO:0072546	GO:0016021	GO:0034975
PH01000003G3650	GO:0005634	GO:0009734	GO:0006355	GO:0009733	GO:0006351
PH01000003G3800
PH01000004G0140
PH01000004G0500	GO:0005658	GO:0005634	GO:0008408	GO:0051539	GO:0003677	GO:0003896	GO:0003887	GO:0046872	GO:0001882	GO:0000166	GO:0006270	GO:0006303	GO:0006273	GO:0006272	GO:0009965
PH01000004G0980	GO:0005737	GO:0005829	GO:0005634	GO:0010039	GO:0006979
PH01000004G1010	GO:0005737	GO:0042132	GO:0046872	GO:0005975
PH01000004G1040	GO:0000786	GO:0005634	GO:0003677	GO:0046982
PH01000004G1430	GO:0005524	GO:0004674
PH01000004G1630	GO:0005634	GO:0003677	GO:0003700	GO:0006351
PH01000004G2870	GO:0016021	GO:0005886	GO:0015207	GO:0015208	GO:0015294	GO:0015210	GO:0098702	GO:0098710	GO:0035344	GO:0098721
PH01000004G2930	GO:0016021	GO:0005886	GO:0015171	GO:0015185	GO:0003333	GO:0015812
PH01000004G3020	GO:0009507	GO:0005829	GO:0002094	GO:0016094	GO:0006486
PH01000004G3220	GO:0005829	GO:0005635	GO:0034399	GO:0044613	GO:0005487	GO:0005543	GO:0017056	GO:0051028	GO:0010930	GO:0006606	GO:0071426
PH01000004G3230	GO:0016021	GO:0005886	GO:0015171	GO:0015293	GO:0003333	GO:0009734
PH01000004G3370	GO:0005737	GO:0009816	GO:0006979	GO:0009751
PH01000004G3830	GO:0016747
PH01000004G4070	GO:0005634	GO:0003677	GO:0048262	GO:0009908	GO:0006355	GO:0006351
PH01000004G4100	GO:0002213	GO:2000022
PH01000004G4460	GO:0009507	GO:0003690	GO:0019843	GO:0003727	GO:0009658	GO:0032502	GO:0006353	GO:0006355	GO:0009737	GO:0006970	GO:0009651	GO:0042255	GO:0008380
PH01000004G4470	GO:0031969	GO:0016021	GO:0009536	GO:0005315	GO:0098656
PH01000005G0010	GO:0005576	GO:0010052	GO:0010374
PH01000005G0140	GO:0046872	GO:0061630	GO:0043161	GO:0000209	GO:0042787
PH01000005G0300	GO:0031429	GO:0009535	GO:0005730	GO:0034513	GO:0000454
PH01000005G0450	GO:0005832	GO:0005737	GO:0005829	GO:0016020	GO:0009506	GO:0005524	GO:0044183	GO:0051082	GO:0006458	GO:0061077	GO:0051050	GO:0006457
PH01000005G0580	GO:0016021	GO:0030133	GO:0017022
PH01000005G0880	GO:0005634	GO:0000987	GO:0043985	GO:0010030
PH01000005G1020	GO:0005663	GO:0005634	GO:0005524	GO:0003689	GO:0006281	GO:0006260
PH01000005G1390	GO:0005634	GO:0003677	GO:0006355	GO:0006351
PH01000005G1530
PH01000005G1580	GO:0009570	GO:0005634	GO:0042803	GO:0040008	GO:0006810
PH01000005G1770
PH01000005G1790
PH01000005G1820
PH01000005G1950	GO:0005576	GO:0003993	GO:0046872	GO:0016311
PH01000005G2310	GO:0009507	GO:0003677	GO:0003899	GO:0001053	GO:0016987	GO:0003700	GO:0071482	GO:0006352	GO:2001141
PH01000005G2360	GO:0016021	GO:0005740	GO:0005741	GO:0005739	GO:0005524	GO:0016887	GO:0042802	GO:0008219	GO:0009626	GO:0009617	GO:0002237	GO:0009411	GO:0009863
PH01000005G3140	GO:0005730	GO:0005654	GO:0005634	GO:0005524	GO:0004004	GO:0019843	GO:0000460	GO:0006401	GO:0031125	GO:0006364
PH01000005G3210	GO:0009941	GO:0005634	GO:0043531	GO:0005524	GO:0004674	GO:0043565	GO:0003700	GO:0006952	GO:0007165	GO:0006351
PH01000005G3390	GO:0005829	GO:0001650	GO:0005730	GO:0005634	GO:0008284	GO:0006355	GO:0006351
PH01000005G3400
PH01000005G3460	GO:0005576	GO:0016788	GO:0016042
PH01000005G3600	GO:0009507
PH01000005G3610
PH01000005G4060	GO:0005829	GO:0019762	GO:0080028
PH01000006G0210	GO:0005634	GO:0046983	GO:0000977	GO:0003700	GO:0045944	GO:0006351
PH01000006G0390	GO:0005739	GO:0005524	GO:0005507	GO:0003723	GO:0003697	GO:0080156	GO:0006397	GO:0009409
PH01000006G0460	GO:0016021	GO:0005886	GO:0005274	GO:0005524	GO:0015210	GO:0015720	GO:0043100	GO:0015857
PH01000006G0660
PH01000006G0760	GO:0043022	GO:0003746	GO:0003743	GO:0045901	GO:0045905	GO:0006452
PH01000006G0810	GO:0005634	GO:0043565	GO:0003700	GO:0006351
PH01000006G0910
PH01000006G0960
PH01000006G1150
PH01000006G1420
PH01000006G1570	GO:0005737	GO:0005856	GO:0005886	GO:0051015	GO:0046872	GO:0003729	GO:0051017
PH01000006G1670
PH01000006G2010	GO:0009507	GO:0031969	GO:0016021	GO:0009536	GO:0002229	GO:0034635	GO:0046686
PH01000006G2410	GO:0005618	GO:0009570	GO:0005739	GO:0005524	GO:0051082	GO:0006457	GO:0006950
PH01000006G2790	GO:0005829	GO:0009328	GO:0005524	GO:0000287	GO:0004826	GO:0003723	GO:0006432
PH01000006G2800	GO:0009706	GO:0016021	GO:0015139	GO:0015140	GO:0015742	GO:0015743	GO:0006814
PH01000006G3200
PH01000007G0830	GO:0005634	GO:0003950	GO:0007275
PH01000007G0890	GO:0005783	GO:0005524	GO:0047325	GO:0052726	GO:0052725	GO:0000287	GO:0032957	GO:0047484
PH01000007G1150	GO:0005634	GO:0043565	GO:0003700	GO:0006351
PH01000007G1340	GO:0016021	GO:0050660	GO:0004506
PH01000007G1520	GO:0005634	GO:0003677	GO:0043565	GO:0003700	GO:0030154	GO:0009908	GO:0019760	GO:0010492	GO:0042127	GO:0006351
PH01000007G1750	GO:0005886	GO:0061630	GO:0009742	GO:0016567	GO:1900457
PH01000007G1880	GO:0008374	GO:0006629
PH01000007G1960	GO:0016021	GO:0004872	GO:0009725
PH01000007G2380	GO:0016021	GO:0005886	GO:0005524	GO:0004674	GO:0007166
PH01000007G2410	GO:0046861	GO:0005779	GO:0005743	GO:0005777	GO:0005774	GO:0015217	GO:0080122	GO:0015297	GO:0005347	GO:0015228	GO:0015230	GO:0044610	GO:0051724	GO:0006839	GO:0043132	GO:0015858
PH01000007G3010	GO:0009507	GO:0005643	GO:0044611	GO:0005730	GO:0005886	GO:0009506	GO:0005487	GO:0017056	GO:0051028	GO:0006913	GO:0006606	GO:0036228	GO:0006405	GO:0000972
PH01000007G3190	GO:0045551	GO:0052747	GO:0008270	GO:0009809
PH01000007G3390	GO:0016021	GO:0005886	GO:0009506	GO:0005524	GO:0004672
PH01000007G3610	GO:0005783	GO:0005811	GO:0031090	GO:0046872	GO:1990137
PH01000008G0200	GO:0005634	GO:0003677	GO:0046872	GO:0006355	GO:0006351
PH01000008G0920	GO:0005840	GO:0003735	GO:0006412
PH01000008G1140	GO:0048046	GO:0009507	GO:0009941	GO:0009570	GO:0016020	GO:0005739	GO:0009536	GO:0009532	GO:0010319	GO:0005774	GO:0030060	GO:0008746	GO:0005975	GO:0009793	GO:0006108	GO:0009409
PH01000008G1310	GO:0005634	GO:0003677	GO:0003700	GO:0006351
PH01000008G1440
PH01000008G1530	GO:0009507	GO:0009941	GO:0009534	GO:0009535	GO:0016021	GO:0016020	GO:0009522	GO:0010287	GO:0009579	GO:0016168	GO:0046872	GO:0031409	GO:0019904	GO:0009768	GO:0018298	GO:0009409
PH01000008G2090	GO:0009507	GO:0009941	GO:0009570	GO:0009534	GO:0022626	GO:0016020	GO:0004742	GO:0006086	GO:0006096
PH01000008G2370	GO:0005737	GO:0005634	GO:0019904
PH01000008G2960	GO:0005634	GO:0003714	GO:1903507	GO:0031347	GO:2000022	GO:0006355	GO:0009611	GO:0006351
PH01000008G3080	GO:0005634	GO:0003677	GO:0006355	GO:0006351
PH01000009G0060	GO:0005634	GO:0003677	GO:0030154	GO:0009908	GO:0006355	GO:0006351
PH01000009G0320	GO:0005634	GO:0043565	GO:0003700	GO:0009738	GO:0009737	GO:0006351
PH01000009G0350	GO:0005794	GO:0005525	GO:0015031	GO:0007264	GO:0016192
PH01000009G0590	GO:0005783	GO:0016021	GO:0005741	GO:0009505	GO:0005886	GO:0004128	GO:0022900
PH01000009G0600	GO:0022625	GO:0016021	GO:0003723	GO:0003735	GO:0042254	GO:0006412
PH01000009G0850	GO:0043231	GO:0005739	GO:0004519	GO:0003723	GO:0009451
PH01000009G1330	GO:0005789	GO:0016021	GO:0009734	GO:0009733	GO:0055085
PH01000009G1680	GO:0016021	GO:0005886	GO:0005524	GO:0004672
PH01000009G2100	GO:0005634	GO:0043565	GO:0003700	GO:0042742	GO:0050832	GO:0009864	GO:1900056	GO:0045892	GO:0031347	GO:0010200	GO:0009753	GO:0009751	GO:0009862	GO:0006351
PH01000009G2360	GO:0016021	GO:0046872	GO:0061630	GO:0043161
PH01000009G2490
PH01000009G2500
PH01000009G2540	GO:0005634	GO:0003677	GO:0045892	GO:0006351
PH01000009G2680	GO:0005737	GO:0005634	GO:0004842	GO:0010200
PH01000009G2810	GO:0005576	GO:0010052	GO:0010374
PH01000009G2840	GO:0005622	GO:0005524	GO:0004674	GO:0035556	GO:0018105	GO:0018107
PH01000009G2950
PH01000010G0220	GO:0005737	GO:0051539	GO:0003994	GO:0046872	GO:0006097
PH01000010G0610
PH01000010G0740
PH01000010G0760
PH01000010G0850	GO:0005783	GO:0005789	GO:0016021	GO:0020037	GO:0005506	GO:0080133	GO:0010025
PH01000010G0990	GO:0005783	GO:0005789	GO:0016021	GO:0020037	GO:0005506	GO:0004497	GO:0016705	GO:0071555	GO:0010345	GO:0042761
PH01000010G1080
PH01000010G1120	GO:0022625	GO:0003735	GO:0042256	GO:0006412
PH01000010G1130	GO:0009507	GO:0005829	GO:0005634	GO:0102229	GO:0016161	GO:0009414	GO:0005983
PH01000010G1220
PH01000010G1410	GO:0016021	GO:0000325	GO:0005774	GO:0005524	GO:0042626	GO:0008281	GO:1901527	GO:0030007	GO:0009651	GO:0055085
PH01000010G1610
PH01000010G1850	GO:0032580	GO:0016021	GO:0016757	GO:0006486
PH01000010G2010
PH01000010G2350	GO:0005887	GO:0015446	GO:0015700
PH01000010G2480	GO:0016021	GO:0005743	GO:0008236
PH01000010G2990	GO:0005737	GO:0031965	GO:0034399	GO:0005654	GO:0008139	GO:0008565	GO:0008536	GO:0006607	GO:0000060	GO:0006610
PH01000010G3080	GO:0031965	GO:0005730	GO:0005654	GO:0005634	GO:0034388	GO:0032040	GO:0003723	GO:0030515	GO:0030490	GO:0006364
PH01000010G3150	GO:0005737	GO:0005634	GO:0005667	GO:0003677	GO:0046982	GO:0000981	GO:0042023	GO:0000082	GO:0006357	GO:0006351
PH01000010G3180
PH01000011G0130	GO:0022625	GO:0016021	GO:0003723	GO:0003735	GO:0042254	GO:0006412
PH01000011G0270	GO:0009501	GO:0009507	GO:0009509	GO:0009513	GO:0009537	GO:0071482	GO:0010239	GO:0009658	GO:0009965	GO:0006355	GO:0006351
PH01000011G0550
PH01000011G1270
PH01000011G1530	GO:0005886	GO:0005524	GO:0004672	GO:0004674	GO:0004675	GO:0007166	GO:0006952	GO:0042742	GO:0009816	GO:0045087	GO:0002221	GO:0046777
PH01000011G1610	GO:0008061	GO:0004568	GO:0016998	GO:0006032	GO:0050832	GO:0000272
PH01000011G2220	GO:0004190	GO:0042802	GO:0045735	GO:0030163	GO:0006508
PH01000011G2340	GO:0009507	GO:0005739	GO:0009536	GO:0003690	GO:0019843	GO:0003727	GO:0009658	GO:0032502	GO:0006353	GO:0009793	GO:0006355	GO:0042255	GO:0008380	GO:0042794	GO:0042793
PH01000011G2670	GO:0009570	GO:0005829	GO:0005634	GO:0005524	GO:0016301	GO:0046872	GO:0050242	GO:0015979	GO:0006090
PH01000011G2980	GO:0005737	GO:0034045	GO:0005774	GO:0006914	GO:0015031	GO:0042594	GO:0016192
PH01000011G2990
PH01000011G3030	GO:0005737	GO:0045437	GO:0015949	GO:0006206
PH01000011G3210	GO:0016021	GO:0016020	GO:0005886	GO:0005524	GO:0004674	GO:0009553	GO:0048481	GO:0010103
PH01000012G0010
PH01000012G0190	GO:0016021	GO:0005743	GO:0005262	GO:0015292
PH01000012G0350
PH01000012G0830	GO:0005886	GO:0048032	GO:0007267	GO:0006810
PH01000012G0930
PH01000012G1010
PH01000012G1040
PH01000012G1060
PH01000012G1110	GO:0043531	GO:0005524	GO:0006952
PH01000012G1170	GO:0005829	GO:0005783	GO:0005789	GO:0016021	GO:0005634	GO:0005886	GO:0000326	GO:0032586	GO:0046907	GO:0016032
PH01000012G1250	GO:0016021	GO:0009536	GO:0055122	GO:0010228
PH01000012G1330
PH01000012G1890	GO:0010102	GO:0008285
PH01000012G1900	GO:0005737	GO:0005789	GO:0016021	GO:0008757	GO:0032259
PH01000012G1930	GO:0005737	GO:0005634	GO:0009734	GO:0007275	GO:0040008	GO:1900140
PH01000012G2000	GO:0005737	GO:0005634	GO:0005886	GO:0005524	GO:0005509	GO:0009931	GO:0005516	GO:0004683	GO:0004674	GO:0009738	GO:0071215	GO:0035556	GO:0010150	GO:0018105	GO:0046777
PH01000012G2160	GO:0005576	GO:0008239	GO:0008236	GO:0009561	GO:0006508
PH01000012G2360	GO:0003723
PH01000012G2620	GO:0005524	GO:0004674	GO:0009611
PH01000013G0090	GO:0009507	GO:0004345	GO:0050661	GO:0006006	GO:0006098
PH01000013G0130	GO:0009507	GO:0004345	GO:0050661	GO:0006006	GO:0006098
PH01000013G0860	GO:0009507	GO:0009570	GO:0005506	GO:0051536	GO:0005198	GO:0016226
PH01000013G1310	GO:0005737	GO:0005634	GO:0005524	GO:0046872	GO:0004652	GO:0003723	GO:0006378
PH01000013G1330	GO:0005737	GO:0005634	GO:0005524	GO:0046872	GO:0004652	GO:0003723	GO:0006378
PH01000013G1480	GO:0009507	GO:0016020	GO:0031966	GO:0005747	GO:0005739	GO:0045271	GO:0016651	GO:0009853	GO:0022904
PH01000013G1620
PH01000013G1830
PH01000013G2460	GO:0005634	GO:0042802	GO:0003723	GO:0006397
PH01000013G2600	GO:0009507	GO:0009941	GO:0009570	GO:0009534	GO:0009840	GO:0009532	GO:0009579	GO:0004252
PH01000014G0180
PH01000014G0360	GO:0005634	GO:0003677	GO:0003700	GO:0006952	GO:0006351
PH01000014G0390	GO:0016157	GO:0051262	GO:0010431	GO:0005985
PH01000014G0510
PH01000014G0540	GO:0009507	GO:0004315	GO:0006633
PH01000014G0610	GO:0005634	GO:0003677	GO:0009734	GO:0006355	GO:0006351
PH01000014G0980	GO:0043231	GO:0004519	GO:0003723	GO:0008270	GO:0009451
PH01000014G0990	GO:0009507	GO:0043231	GO:0004519	GO:0003723	GO:0009793	GO:0009451
PH01000014G1060	GO:0010181	GO:0004633	GO:0015937	GO:0070207	GO:0001558	GO:0009651
PH01000014G1170
PH01000014G1190
PH01000014G1200
PH01000014G1320	GO:0005886	GO:0005524	GO:0004674	GO:0004675	GO:0007166	GO:0042742	GO:0006468
PH01000014G2340
PH01000014G2470	GO:0009535	GO:0005887	GO:0005516	GO:0030552	GO:0030553	GO:0005249	GO:0042391	GO:0009624
PH01000014G2480
PH01000014G2660	GO:0005737	GO:0004725
PH01000014G2680	GO:0031225	GO:0046658	GO:0005576	GO:0005886	GO:0042834	GO:0006952	GO:0006955
PH01000015G0090	GO:0005634	GO:0005516	GO:0003677	GO:0006355	GO:0006950	GO:0006351
PH01000015G0160	GO:0005509
PH01000015G0190	GO:0005737
PH01000015G0220	GO:0005737	GO:0051259	GO:0009408
PH01000015G0390	GO:0016021	GO:0005524	GO:0004674
PH01000015G0540	GO:0016021	GO:0005524	GO:0030247	GO:0004674
PH01000015G0610	GO:0000287	GO:0016854	GO:0006518
PH01000015G1490	GO:0009507	GO:0009941	GO:0031969	GO:0016021	GO:0009536	GO:0008194	GO:0016036	GO:0009247	GO:0046506
PH01000015G1560	GO:0005634	GO:0003677	GO:0048262	GO:0009908	GO:0006355	GO:0006351
PH01000015G2020	GO:0005759	GO:0005739
PH01000015G2140	GO:0005634
PH01000015G2160
PH01000015G2370	GO:0005794	GO:0000139	GO:0016021	GO:0004252
PH01000015G2470
PH01000015G2600
PH01000015G2650	GO:0005783	GO:0005789	GO:0009923	GO:0016021	GO:0005886	GO:0009922	GO:0016627	GO:0042335	GO:0006665	GO:0010091	GO:1905499	GO:0042761	GO:0010025
PH01000015G2730	GO:0030176	GO:0102343	GO:0102344	GO:0102345	GO:0018812	GO:0030497	GO:0007275	GO:0030148	GO:0042761
PH01000015G2760	GO:0005783	GO:0005789	GO:0009514	GO:0016021	GO:0005778	GO:0005886	GO:0000062	GO:0032791	GO:0008289	GO:0006869	GO:0001666	GO:0010288
PH01000015G2850	GO:0016021	GO:0005774	GO:0005773	GO:0016756	GO:0036374	GO:0102953	GO:0006751	GO:0009636	GO:0006805
PH01000016G0280	GO:0005886	GO:0005524	GO:0004672	GO:0004674	GO:0004675	GO:0007166	GO:0006952	GO:0042742	GO:0009816	GO:0045087	GO:0002221	GO:0046777
PH01000016G0320	GO:0009507	GO:0009536	GO:0008889	GO:0000287	GO:0030643	GO:0006071	GO:0046475
PH01000016G1040
PH01000016G1150	GO:0003723
PH01000016G1190
PH01000016G1360	GO:0005634	GO:0043565	GO:0003700	GO:0050832	GO:0009873	GO:0007275	GO:0006351
PH01000016G1580	GO:0000139	GO:0016021	GO:0016757	GO:0071555
PH01000016G1650	GO:0005840	GO:0046872	GO:0003735	GO:0006412
PH01000016G1870
PH01000016G2050
PH01000017G0080	GO:0005829	GO:0005854	GO:0015031
PH01000017G0150	GO:0005576	GO:0020037	GO:0046872	GO:0004601	GO:0042744	GO:0006979
PH01000017G0390	GO:0005737	GO:0046914	GO:0046916	GO:0030001
PH01000017G0420	GO:0016021	GO:0009705	GO:0046786
PH01000017G0740	GO:0005829	GO:0009506	GO:0004421	GO:0019287	GO:0016126
PH01000017G0910	GO:0030176	GO:0030173	GO:0046964	GO:0015297	GO:0008643
PH01000017G1100	GO:0000329	GO:0005794	GO:0071563	GO:0071561	GO:0043495	GO:0071255	GO:0016236	GO:0071562	GO:0042144	GO:0000011
PH01000017G1130
PH01000017G1770	GO:0005634	GO:0003677	GO:0003700	GO:0006351
PH01000017G1970	GO:0005737	GO:0046914	GO:0046916	GO:0030001
PH01000017G2310
PH01000018G0370	GO:0005634	GO:0043565	GO:0003700	GO:0006351
PH01000018G0580	GO:0070062
PH01000018G0590	GO:0005886	GO:0005525	GO:0003924	GO:0015031
PH01000018G0660	GO:0016787	GO:0016042
PH01000018G0750	GO:0022625	GO:0003723	GO:0003735	GO:0006412
PH01000018G0790	GO:0005634	GO:0003677	GO:0003700	GO:0006952	GO:0006351
PH01000018G0810	GO:0005525	GO:0003924
PH01000018G0830	GO:0005525	GO:0003924
PH01000018G0890	GO:0005737	GO:0005634	GO:0046872	GO:0043565	GO:0009631	GO:0009816	GO:0048574	GO:0048578	GO:0045893	GO:0009585	GO:0009408	GO:0009414	GO:0006351
PH01000018G0940	GO:0005634	GO:0003677	GO:0009734	GO:0006355	GO:0006351
PH01000018G1460	GO:0005634	GO:0003677	GO:0007275	GO:0006355	GO:0006351
PH01000018G1610
PH01000018G1710
PH01000018G1920	GO:0005737	GO:0005634
PH01000018G1930	GO:0005634	GO:0005886	GO:0090404	GO:2000012
PH01000018G2250
PH01000018G2350	GO:0005622	GO:0005524	GO:0004674	GO:0035556	GO:0018105	GO:0018107
PH01000018G2550	GO:0005737	GO:0004069	GO:0080130	GO:0030170	GO:0006103	GO:0006522	GO:0006531	GO:0009058	GO:0006536	GO:0006807	GO:0006099
PH01000019G0020	GO:0048046	GO:0005618	GO:0030145	GO:0045735
PH01000019G0200	GO:0003677	GO:0008270
PH01000019G0430	GO:0005634	GO:0043565	GO:0003700	GO:0009793	GO:0006355	GO:0010431	GO:0006351
PH01000019G0470	GO:0009507	GO:0005524	GO:0034605	GO:0019538
PH01000019G0480
PH01000019G0910	GO:0005773	GO:0050306	GO:0004575	GO:0005975
PH01000019G0920	GO:0005773	GO:0050306	GO:0004575	GO:0005975
PH01000019G1000	GO:0043231	GO:0004519	GO:0003723	GO:0008270	GO:0009451
PH01000019G1090	GO:0046872	GO:0003676
PH01000019G1260
PH01000019G1410	GO:0009534	GO:0009535	GO:0043231	GO:0004519	GO:0003729	GO:0003723	GO:0009409	GO:0009451
PH01000019G1420	GO:0012505	GO:0005768	GO:0010008	GO:0016021	GO:0031902	GO:0005886	GO:0005524	GO:0051020	GO:0004675	GO:0007166	GO:0006468	GO:0010089
PH01000019G1700	GO:0005773	GO:0004185	GO:0051603
PH01000019G1710	GO:0005773	GO:0004185	GO:0051603
PH01000019G1720	GO:0016021	GO:0016020	GO:0090447	GO:0016791	GO:0102419	GO:0010143	GO:0008654
PH01000019G1740	GO:0005634	GO:0030688	GO:0004521	GO:0046872	GO:0000469	GO:0030490
PH01000019G1850	GO:0005788	GO:0005524
PH01000019G2150	GO:0016021	GO:0004970
PH01000019G2180	GO:0005737	GO:0006914	GO:0015031
PH01000019G2230	GO:0005634	GO:0005886	GO:0005524	GO:0004675	GO:0007166	GO:0006952	GO:0006468
PH01000019G2250	GO:0000139	GO:0016021	GO:0008373	GO:0009311	GO:0018279	GO:0097503
PH01000019G2270	GO:0005777	GO:0016874	GO:0006631
PH01000019G2290	GO:0010008	GO:0005794	GO:0016021	GO:0031902	GO:0031201	GO:0005773	GO:0005484	GO:0000149	GO:0006886	GO:0048278	GO:0006906	GO:0016192
PH01000019G2400	GO:0043231	GO:0004519	GO:0003723	GO:0009451
PH01000019G2460	GO:0016020	GO:0005886	GO:0009506	GO:0005773	GO:0005509	GO:0070290	GO:0004630	GO:0016042	GO:0046473	GO:0046470	GO:0009789	GO:0012501	GO:0090333	GO:0009409
PH01000020G0070	GO:0016567
PH01000020G0110	GO:0043231	GO:0005739	GO:0004519	GO:0003723	GO:0009451
PH01000020G0260	GO:0005694	GO:0005634	GO:0005524	GO:0042138	GO:0007131
PH01000020G0320	GO:0005739	GO:0004449	GO:0008270	GO:0006102	GO:0006099
PH01000020G0420	GO:0016514	GO:0003677	GO:0006338	GO:0016569	GO:0007275	GO:0006355	GO:0006351
PH01000020G0790	GO:0005737	GO:0005634	GO:0004719
PH01000020G0920	GO:0016021	GO:0005886	GO:0005524	GO:0042626
PH01000020G1010	GO:0005737	GO:0005634	GO:0019005	GO:0005516	GO:0004402	GO:0003712	GO:0031625	GO:0008270	GO:0009738	GO:0009734	GO:0007623	GO:0009553	GO:0009555	GO:0051973	GO:0043161	GO:0042787
PH01000020G1080	GO:0009360	GO:0005663	GO:0005634	GO:0005524	GO:0003677	GO:0003887	GO:0006281	GO:0006261
PH01000020G1250	GO:0016021	GO:0005886
PH01000020G1330	GO:0005737	GO:0005829	GO:0033588	GO:0005719	GO:0005634	GO:0004402	GO:0051536	GO:0046872	GO:0008283	GO:0009294	GO:0035265	GO:0010928	GO:2000025	GO:0006357	GO:0090708	GO:0006351
PH01000020G1340	GO:0000502	GO:0030234	GO:0043161
PH01000020G1370	GO:0005737	GO:0051117	GO:0035265	GO:0043241
PH01000020G1380	GO:0005737	GO:0004345	GO:0050661	GO:0006006	GO:0006098
PH01000020G1570	GO:0016021	GO:0005886
PH01000020G1650	GO:0005736	GO:0005665	GO:0005666	GO:0000418	GO:0003677	GO:0003899	GO:0006360	GO:0006366	GO:0006383
PH01000020G1730	GO:0000775	GO:0000798	GO:0003682	GO:0051301	GO:0070601	GO:0006302	GO:0007062
PH01000020G1790	GO:0043231	GO:0005739	GO:0004519	GO:0003723	GO:0009451
PH01000020G2190	GO:0043194	GO:0016323	GO:0009986	GO:0043034	GO:0005829	GO:0030425	GO:0005783	GO:0005794	GO:0014704	GO:0016328	GO:0005764	GO:0031594	GO:0043005	GO:0033268	GO:0005886	GO:0045211
PH01000020G2200
PH01000020G2230	GO:0000139	GO:0016021	GO:0005351
PH01000020G2300
PH01000020G2640	GO:0043234	GO:0031072	GO:0008168
PH01000021G0060	GO:0005737	GO:0005730	GO:0005524	GO:0004004	GO:0003723	GO:0010501
PH01000021G0290	GO:0005634	GO:0046872	GO:0043565	GO:0003700	GO:0006355	GO:0006351
PH01000021G0460	GO:0005615	GO:0005764	GO:0004197	GO:0030154	GO:0009908	GO:0051603
PH01000021G0480
PH01000021G0560	GO:0016021	GO:0005886	GO:0005215
PH01000021G1190	GO:0005737	GO:0047183	GO:0102815	GO:0102777
PH01000021G1210	GO:0016021	GO:0046872	GO:0061630	GO:0043161
PH01000021G1290	GO:0016021	GO:0005886	GO:0005524	GO:0042626
PH01000021G1350	GO:0008234
PH01000021G1460
PH01000022G0050	GO:0005634	GO:0043565	GO:0003700	GO:0044212	GO:0045893	GO:0006351
PH01000022G0140
PH01000022G0780	GO:0016021	GO:0046872	GO:0061630	GO:0043161
PH01000022G1000	GO:0051285	GO:0032153	GO:0030428	GO:0051286	GO:0031234	GO:0035839	GO:0031520	GO:0030427	GO:0005524	GO:0008289	GO:0004672	GO:0004674	GO:0004712	GO:0070650	GO:0051519	GO:0034613
PH01000022G1190	GO:0005737	GO:0005815	GO:0030496	GO:0003723	GO:0007049	GO:0051301
PH01000022G1220	GO:0030054	GO:0031410	GO:0005829	GO:0012505	GO:0005622	GO:0005634	GO:0045296	GO:0005096	GO:0017137	GO:0090630	GO:0006886	GO:0043547	GO:0031338
PH01000022G1820	GO:0015935	GO:0003735	GO:0006412
PH01000023G0480	GO:0005832	GO:0005829	GO:0005524	GO:0044183	GO:0051082	GO:0006458	GO:0061077
PH01000023G0560	GO:0005737	GO:0005768	GO:0005794	GO:0000139	GO:0016021	GO:0005802	GO:0016757
PH01000023G0610	GO:0016021	GO:0005886	GO:0032586	GO:0005215
PH01000023G1030	GO:0005634	GO:0003700	GO:0044212	GO:0009873	GO:0006351
PH01000023G1200
PH01000023G1230	GO:0030686	GO:0032040	GO:0034455	GO:0030515	GO:0000462	GO:0045943
PH01000023G1450	GO:0010102	GO:0008285
PH01000023G1950	GO:0019901	GO:0007049	GO:0051301	GO:0000079
PH01000023G2080	GO:0005739	GO:0005524	GO:0050897	GO:0005507	GO:0004352	GO:0004353	GO:0008270	GO:0006520	GO:0006807	GO:0009646	GO:0046686	GO:0009651
PH01000023G2110	GO:0005618	GO:0016020	GO:0004252	GO:0008236
PH01000023G2170
PH01000023G2280	GO:0003743	GO:0006417
PH01000024G0240	GO:0005634	GO:0043565	GO:0003700	GO:0006355	GO:0010200	GO:0006351
PH01000024G0850
PH01000024G0900	GO:0016021	GO:0046872	GO:0055114
PH01000024G0940	GO:0005783	GO:0005789	GO:0016021	GO:0005886	GO:0102966	GO:0004144	GO:0047196	GO:0103095	GO:0019432	GO:0010025
PH01000024G0990
PH01000024G1020
PH01000024G1190
PH01000024G1380	GO:0005634	GO:0000981	GO:0043565	GO:0001135	GO:0003700	GO:0044212	GO:0009785	GO:0030154	GO:0007275	GO:0006357	GO:0009737	GO:0009739	GO:0009753	GO:0009751	GO:0006351
PH01000024G1690	GO:0030659	GO:0031901	GO:0005768	GO:0016021	GO:0005765	GO:0005764	GO:0004842	GO:0008270	GO:0002376
PH01000024G1770
PH01000024G2200	GO:0008289	GO:0006869
PH01000024G2430	GO:0009507	GO:0009570	GO:0005829	GO:0030170	GO:0004795	GO:0009088
PH01000025G0370	GO:0008265	GO:0102867	GO:0030151	GO:0030170	GO:0006777	GO:0043545
PH01000025G0550	GO:0005618	GO:0005634	GO:0003700	GO:0044212	GO:0030154	GO:0080060	GO:0048481	GO:0006355	GO:0006351
PH01000025G0600
PH01000025G0790
PH01000025G0810
PH01000025G0840
PH01000025G0890	GO:0005737	GO:0016021	GO:0000822	GO:0030643
PH01000025G0960	GO:0016021	GO:0005886	GO:0005524	GO:0004674	GO:0007166
PH01000025G1080	GO:0005886	GO:0046872	GO:0043130
PH01000025G1180	GO:0005783	GO:0046872	GO:0004848	GO:0000256	GO:0006145	GO:0010136
PH01000025G1210	GO:0005737	GO:0005634	GO:0003723	GO:0009911	GO:0006355	GO:0006351
PH01000025G1380	GO:0046872	GO:0004842	GO:0051865	GO:0016567	GO:0009414
PH01000025G1600	GO:0005634	GO:0009734	GO:0006355	GO:0006351
PH01000025G1630	GO:0005634	GO:0009734	GO:0006355	GO:0006351
PH01000025G1810	GO:0005509
PH01000025G1920	GO:0009734	GO:0010305	GO:0010087	GO:0009733
PH01000025G1940
PH01000025G2020	GO:0005737	GO:0005856	GO:0005886	GO:0009506	GO:0051015
PH01000025G2230	GO:0005737	GO:0005524	GO:0004672	GO:0004674	GO:0004871	GO:0035556
PH01000025G2240
PH01000025G2250
PH01000025G2260	GO:0005737	GO:0047150	GO:0008270	GO:0009086
PH01000026G0340	GO:0005634	GO:0009908
PH01000026G0390	GO:0005874	GO:0007049	GO:0051301
PH01000026G0400	GO:0005829	GO:0016020	GO:0043022	GO:0003743	GO:0032790
PH01000026G0490	GO:0009507	GO:0004177	GO:0030145	GO:0008235
PH01000026G0570	GO:0005634	GO:0001046	GO:0046983	GO:0003700	GO:0001228	GO:0006355	GO:0080147	GO:0048765	GO:0048767	GO:0006366
PH01000026G0680	GO:0016787
PH01000026G1030	GO:0005737	GO:0012505	GO:0016021	GO:0004842	GO:0008270	GO:0045786	GO:0000209
PH01000026G1290	GO:0005524
PH01000026G1530	GO:0005737	GO:0031417	GO:0005844	GO:0004596	GO:0006474	GO:0043066	GO:0048659
PH01000026G1560	GO:0005905	GO:0030136	GO:0005794	GO:0005886	GO:0005545	GO:0030276	GO:0048268	GO:0006897
PH01000026G1860	GO:0005634	GO:0043626	GO:0003682	GO:0003684	GO:0030337	GO:0034644	GO:0006272	GO:0006298	GO:0045739	GO:0045740	GO:0070207	GO:0019985
PH01000026G1950
PH01000026G1980	GO:0008441	GO:0046872	GO:0046854	GO:0006790
PH01000026G2010	GO:0005829	GO:0070062	GO:0070402	GO:0003960	GO:0042803	GO:0048038	GO:0006739	GO:0042981
PH01000026G2140
PH01000026G2310	GO:0003677	GO:0006353	GO:0040008
PH01000027G0270	GO:0048046	GO:0047513	GO:0008152
PH01000027G0350	GO:0048046	GO:0047513	GO:0008152
PH01000027G0360	GO:0048046	GO:0047513	GO:0008152
PH01000027G0800	GO:0009738	GO:0006952	GO:1900426	GO:0009617	GO:0009409	GO:0009408	GO:0009651
PH01000027G1390	GO:0005737	GO:0019005	GO:0031625	GO:0006952	GO:0043161	GO:0042787	GO:0030162
PH01000027G1630	GO:0008422	GO:0102483	GO:0005975	GO:1901657
PH01000027G1830	GO:0043231	GO:0080043	GO:0080044	GO:0008152
PH01000027G1860	GO:0043231	GO:0080043	GO:0080044	GO:0008152
PH01000028G0070	GO:0016021	GO:0009506	GO:0006810	GO:0016032
PH01000028G0160	GO:0005634	GO:0009734	GO:0007275	GO:1900057	GO:0040008	GO:0010029
PH01000028G0260	GO:0016021	GO:0005775	GO:0004575	GO:0005985
PH01000028G0330	GO:0005777	GO:0047627	GO:0000166	GO:0004780	GO:0009150	GO:0006790
PH01000028G0380	GO:0009505	GO:0004190	GO:0030163	GO:0006508
PH01000028G0690	GO:0005576	GO:0016757	GO:0006486
PH01000028G0810	GO:0005886	GO:0048032	GO:0007267	GO:0006810
PH01000028G1230	GO:0005794	GO:0000139	GO:0016021	GO:0047262	GO:0016757	GO:0071555	GO:0045489	GO:0000271
PH01000028G1280	GO:0005578	GO:0005774	GO:0005773	GO:0009044	GO:0005975
PH01000028G1290	GO:0009507	GO:0005737	GO:0016671	GO:0015035	GO:0047134	GO:0004791	GO:0045454	GO:0034599	GO:0006662
PH01000028G1310	GO:0036513	GO:0005783	GO:0016021	GO:0046872	GO:1904264	GO:0044390	GO:0004842	GO:0071712	GO:0042787
PH01000028G1400	GO:0016021	GO:0005355	GO:0005351	GO:0046323	GO:0035428
PH01000028G1600	GO:0005737	GO:0005634	GO:0043565	GO:0003700	GO:0009873	GO:1900036	GO:0045893	GO:2000070	GO:0009651	GO:0006351
PH01000028G1770
PH01000028G2150
PH01000028G2550	GO:0016021	GO:0031902	GO:0005765	GO:0006869	GO:0055085
PH01000029G0210	GO:0016021	GO:0005886	GO:0022857	GO:0006810
PH01000029G0470	GO:0005634	GO:0007049	GO:0051301
PH01000029G0650	GO:0005736	GO:0005665	GO:0005666	GO:0000418	GO:0003677	GO:0003899	GO:0006360	GO:0006366	GO:0006383
PH01000029G0660	GO:0005737	GO:0005874	GO:0005525	GO:0003924	GO:0005200	GO:0007017
PH01000029G0970	GO:0005634	GO:0043565	GO:0003700	GO:0006351
PH01000029G1340	GO:0005509
PH01000029G1680
PH01000029G1950	GO:0005634	GO:0000981	GO:0043565	GO:0001135	GO:0044212	GO:0030154	GO:0009908	GO:0006357	GO:0006351
PH01000029G1970
PH01000029G1980	GO:0016021	GO:0005886	GO:0009506	GO:0042742
PH01000029G2170	GO:0005769	GO:0000814	GO:0005770	GO:0031902	GO:0005886	GO:0032266	GO:0043130	GO:0009793	GO:0071985	GO:0043328	GO:0090351	GO:0007033
PH01000029G2180	GO:0005634	GO:0051301	GO:0007094
PH01000029G2270
PH01000029G2370	GO:0016787	GO:0046856
PH01000029G2380	GO:0043231	GO:0004519	GO:0003723	GO:0008270	GO:0009451
PH01000029G2540	GO:0009507	GO:0009570	GO:0046872	GO:1900871	GO:0009658	GO:0006397
PH01000030G0070	GO:0050474	GO:0009820	GO:0006952	GO:0009607
PH01000030G0210	GO:0034388	GO:0032040	GO:0030515	GO:0000462
PH01000030G0260	GO:0005783	GO:0005789	GO:0016021
PH01000030G0430
PH01000030G1080	GO:0016021	GO:0000325	GO:0009506	GO:0005774	GO:0005524	GO:0042626	GO:0008559	GO:0009624	GO:0055085
PH01000030G1170	GO:0005760	GO:0042645	GO:0005739	GO:0000784	GO:0005634	GO:0051539	GO:0043139	GO:0017108	GO:0005524	GO:0003677	GO:0003678	GO:0046872	GO:0004518	GO:0043142	GO:0016890	GO:0006284
PH01000030G1340	GO:0043680	GO:0016021	GO:0005622	GO:0016020	GO:0005886	GO:0009506	GO:0005524	GO:0004672	GO:0004674	GO:0009738	GO:0009742	GO:0050832	GO:0009873	GO:0009788	GO:0030308	GO:0010483
PH01000030G1420	GO:0010494	GO:0000932	GO:0046872	GO:0009737	GO:0010162
PH01000030G1490	GO:0010494	GO:0000932	GO:0046872	GO:0009737	GO:0010162
PH01000030G1580
PH01000030G1730	GO:0004430	GO:0005524	GO:0046854	GO:0046777
PH01000030G1770	GO:0009507	GO:0009941	GO:0009570	GO:0005739	GO:0009536	GO:0005774	GO:0005524	GO:0042803	GO:0051082	GO:0009704	GO:0006457	GO:0045037	GO:0010157	GO:0009408	GO:0009651	GO:0009414
PH01000030G1800	GO:0009507	GO:0004519	GO:0003723	GO:0008270	GO:0009451
PH01000030G2390	GO:0005737	GO:0016021	GO:0031965	GO:0005654	GO:0005634	GO:0003714	GO:0030336	GO:0035024	GO:0006355	GO:0006351
PH01000031G0250	GO:0005829	GO:0005634	GO:0001046	GO:0046983	GO:0003700	GO:0044212	GO:0001228	GO:0010119	GO:0006355	GO:0006366
PH01000031G0300	GO:0005739	GO:0005524	GO:0008094	GO:0003690	GO:0000400	GO:0000150	GO:0003697	GO:0000730	GO:0006312	GO:0010212	GO:0042148
PH01000031G0410	GO:0009507	GO:0009570	GO:0005829	GO:0009295	GO:0009508	GO:0003676
PH01000031G0500	GO:0052689	GO:0016787	GO:0009056
PH01000031G0840	GO:0005576	GO:0005524	GO:0004674
PH01000031G0910	GO:0000796	GO:0005634	GO:0005524	GO:0005215	GO:0051301	GO:0030261	GO:0051321
PH01000031G1220
PH01000031G1370	GO:0005829	GO:0005634	GO:0016757	GO:0009736	GO:0009740	GO:0009938	GO:0006486	GO:2000377
PH01000031G1420	GO:0005634	GO:0051213	GO:0071558	GO:0046872	GO:0003676	GO:0006952	GO:0045815	GO:0040010	GO:0006355	GO:0006351
PH01000031G1840	GO:0005634	GO:0005886	GO:0046872	GO:0004842	GO:0009738	GO:0009850	GO:0009690	GO:0080148
PH01000031G1890
PH01000031G1980
PH01000031G2080
PH01000031G2090
PH01000031G2220
PH01000031G2300
PH01000031G2370	GO:0009507	GO:0009941	GO:0031969	GO:0016021	GO:0005524	GO:0042626	GO:0005215
PH01000031G2530
PH01000032G0410
PH01000032G0530	GO:0005737	GO:0034045	GO:0005774	GO:0006914	GO:0015031	GO:0042594	GO:0016192
PH01000032G0550	GO:0005576	GO:0009505	GO:0009506	GO:0020037	GO:0046872	GO:0004601	GO:0042744	GO:0009664	GO:0006979
PH01000032G0710	GO:0016298	GO:0080031	GO:0008152	GO:0009862
PH01000032G0720	GO:0005737	GO:0015031
PH01000032G0820	GO:0071944	GO:0005618	GO:0005576	GO:0045330	GO:0030599	GO:0046910	GO:0042545	GO:0009835	GO:0045490
PH01000032G0980	GO:0005730	GO:0003723
PH01000032G1250	GO:0009543	GO:0004097	GO:0046872	GO:0046148
PH01000032G1340
PH01000032G1420
PH01000032G1450	GO:0009507	GO:0005886
PH01000032G1860	GO:0005829	GO:0005634	GO:0003677	GO:0046983	GO:0004674	GO:0035556	GO:0006468	GO:0006355	GO:0048364	GO:0006351
PH01000032G1990
PH01000033G0270	GO:0003743
PH01000033G0730
PH01000033G1580	GO:0080008	GO:0005737	GO:0005829	GO:0005739	GO:0005654	GO:0005634	GO:0016567
PH01000033G1890	GO:0016021	GO:0005524	GO:0042626
PH01000034G0840	GO:0010330	GO:0055028	GO:0005737	GO:0009898	GO:0005794	GO:0036449	GO:0005634	GO:0005886	GO:0009506	GO:0008017	GO:0051211	GO:0009901	GO:0030244	GO:0010215	GO:0043622	GO:0048467
PH01000034G0990	GO:0005886
PH01000034G1010	GO:0005737	GO:0009055	GO:0015035	GO:0045454
PH01000034G1070	GO:0043231	GO:0004519	GO:0003723	GO:0009451
PH01000034G1380	GO:0009507	GO:0009295	GO:0009508	GO:0003690	GO:0019843	GO:0003727	GO:0009658	GO:0032502	GO:0006353	GO:0006355	GO:0042255	GO:0008380
PH01000034G1470	GO:0016021	GO:0005886	GO:0005524	GO:0042803	GO:0004672	GO:0005102	GO:0004675	GO:0009742	GO:0007166	GO:0009729	GO:0006468
PH01000034G2110	GO:0005634	GO:0003677	GO:0003700	GO:0010252	GO:0008283	GO:0007623	GO:0042023	GO:0048467	GO:0010229	GO:0031540	GO:0006355	GO:0009735	GO:0006351
PH01000035G0280	GO:0005840	GO:0003735	GO:0006412
PH01000035G0350	GO:0016021	GO:0005524	GO:0004672
PH01000035G0560	GO:0005634	GO:0043565	GO:0003700	GO:0030010	GO:0009942	GO:0009555	GO:0006355	GO:0006351
PH01000035G0630
PH01000035G0640
PH01000035G0710	GO:0033116	GO:0005525	GO:0003924	GO:0015031
PH01000035G0830	GO:0005623	GO:0016021	GO:0008199	GO:0020037	GO:0004497	GO:0016705	GO:0016132	GO:0010268	GO:0006879	GO:0006826	GO:0007275	GO:0009647	GO:0016125
PH01000035G0990	GO:0005737	GO:0046914	GO:0046916	GO:0030001
PH01000035G1070	GO:0005737	GO:0046914	GO:0046916	GO:0030001
PH01000035G1400
PH01000035G1510
PH01000035G1640
PH01000035G1650	GO:0003723	GO:0003968	GO:0031047
PH01000035G1780
PH01000035G2060
PH01000035G2090	GO:0016021	GO:0015293	GO:0042128
PH01000035G2280	GO:0005950	GO:0009507	GO:0004049	GO:0006541	GO:0000162
PH01000035G2440	GO:0005789	GO:0016021
PH01000036G0260	GO:0031969	GO:0046509	GO:0009247
PH01000036G0620	GO:0000974	GO:0071006	GO:0071007	GO:0003677	GO:0046872	GO:0036002	GO:0017070	GO:0000387
PH01000036G1110	GO:0005634	GO:0005667	GO:0003682	GO:0000977	GO:0001085	GO:0003700	GO:0001228	GO:0008270	GO:0030154	GO:0007623	GO:0009845
PH01000036G1230	GO:0005737	GO:0005634	GO:0005524	GO:0009931	GO:0005516	GO:0004683	GO:0004674	GO:0016036	GO:0035556	GO:0018105	GO:0046777	GO:0006468	GO:0046898	GO:0009416
PH01000036G1600	GO:0016021	GO:0005886	GO:0005802	GO:0000822	GO:0015114	GO:0016036	GO:0048016	GO:0006817	GO:0006799
PH01000036G1710
PH01000036G1850	GO:0005634	GO:0030246	GO:0016567
PH01000036G1880	GO:0005634	GO:0030246	GO:0016567
PH01000036G1930	GO:0005783	GO:0016020	GO:0102336	GO:0102337	GO:0102338	GO:0006633
PH01000036G2010	GO:0005634	GO:0003713	GO:0030154	GO:0006974	GO:0071217	GO:0009793	GO:0009908	GO:0010393	GO:0010073	GO:0010192	GO:0080001	GO:0048359	GO:0048358	GO:1901001	GO:0045892	GO:0009827
PH01000036G2040
PH01000036G2070	GO:0005737	GO:0004364	GO:0016491
PH01000036G2090	GO:0022625	GO:0046872	GO:0003723	GO:0019843	GO:0003735	GO:0042256	GO:0006412
PH01000036G2140	GO:0009507	GO:0030529	GO:0003723	GO:0006397
PH01000037G0050	GO:0008180	GO:0005737	GO:0046872	GO:0008237	GO:0010387	GO:0010100	GO:0010971	GO:0000338	GO:0009585	GO:0031347	GO:0009733	GO:0010093
PH01000037G0130	GO:0005886	GO:0005524	GO:0004675	GO:0007166	GO:0006468
PH01000037G0340	GO:0009507	GO:0009941	GO:0031969	GO:0016021	GO:0009536
PH01000037G0560	GO:0005634	GO:0000977	GO:0003700	GO:0045893	GO:0006351
PH01000037G0690
PH01000037G0830
PH01000037G2080	GO:0016021	GO:0005886	GO:0005524	GO:0004674
PH01000038G0030
PH01000038G0170	GO:0016165	GO:0046872	GO:0031408
PH01000038G0270	GO:0016021	GO:0015297	GO:0006812	GO:0006813	GO:0006814
PH01000038G0470	GO:0005634	GO:0003714	GO:1903507	GO:0031347	GO:2000022	GO:0006355	GO:0009611	GO:0006351
PH01000038G0510	GO:0005634	GO:0003714	GO:1903507	GO:0031347	GO:2000022	GO:0006355	GO:0009611	GO:0006351
PH01000038G0840	GO:0005737	GO:0005634	GO:0003677	GO:0003700	GO:0009736	GO:0009873	GO:0048366	GO:0042991	GO:0006351
PH01000038G0990	GO:0016021	GO:0005524	GO:0004675	GO:0007166	GO:0006468
PH01000038G1280	GO:0005794	GO:0000139	GO:0016021	GO:0015020	GO:0080116	GO:0046872	GO:0071555	GO:0010417	GO:0009834	GO:0045492
PH01000038G1340	GO:0050662	GO:0045552	GO:0009813
PH01000038G1650	GO:0009507
PH01000038G1850	GO:0005789	GO:0000139	GO:0016021	GO:0005886	GO:0015031	GO:0016192
PH01000038G2070	GO:0005634	GO:0003677	GO:0046983	GO:0003700	GO:0006351
PH01000038G2120	GO:0005634	GO:0043565	GO:0003700	GO:0006351
PH01000038G2180
PH01000039G0530	GO:0009507	GO:0005677	GO:0043234	GO:0008283	GO:0016569	GO:0006310	GO:0006281	GO:0009793	GO:0031507	GO:0048366	GO:0009555	GO:0045787	GO:0009909	GO:0006349	GO:2000653	GO:0006355
PH01000039G0640	GO:0005634	GO:0003677	GO:0008289	GO:0006355	GO:0006351
PH01000039G0720	GO:0005618	GO:0005829	GO:0022626	GO:0022627	GO:0016020	GO:0005730	GO:0005886	GO:0009506	GO:0005840	GO:0015935	GO:0005774	GO:0005773	GO:0003729	GO:0019843	GO:0003735	GO:0042256
PH01000039G0760	GO:0005730	GO:0032040	GO:0030515	GO:0006364
PH01000039G0870	GO:0005886	GO:0016567
PH01000039G1570
PH01000039G1670
PH01000040G0080	GO:0005886	GO:0009506	GO:0005524	GO:0004715	GO:0019901	GO:0004675	GO:0007166	GO:0006952	GO:0006468
PH01000040G0140	GO:0016607	GO:0005685	GO:0071004	GO:0019899	GO:0003729	GO:0003723	GO:0006376
PH01000040G0150	GO:0009507	GO:0009535	GO:0005840	GO:0009579	GO:0070181	GO:0003735	GO:0006412
PH01000040G0160	GO:0009269
PH01000040G0270	GO:0005524	GO:0004674
PH01000040G0280	GO:0016021	GO:0005747	GO:0005739	GO:0005774
PH01000040G0360	GO:0016567
PH01000040G0430	GO:0005737	GO:0005829	GO:0012505	GO:0005634	GO:0005886	GO:0005524	GO:0051020	GO:0004675	GO:0007166	GO:0071369	GO:0009814	GO:0006468	GO:0009623
PH01000040G0590
PH01000040G0670	GO:0005794	GO:0016021	GO:0005886	GO:0016760	GO:0016759	GO:0046872	GO:0071555	GO:0030244	GO:0009833
PH01000040G0890
PH01000040G1070	GO:0016021	GO:0004650	GO:0005975
PH01000040G1100	GO:0005730	GO:0004521	GO:0000479
PH01000040G1480	GO:0009507	GO:0005739	GO:0005524	GO:0004641	GO:0006189
PH01000040G1680	GO:0016787
PH01000040G1880	GO:0009507	GO:0005737	GO:0005730	GO:0005524	GO:0004004	GO:0003723	GO:0008270	GO:0042254	GO:0010501
PH01000040G2000	GO:0005576	GO:0003993	GO:0009395
PH01000040G2030	GO:0009507	GO:0004049	GO:0000162
PH01000041G0060	GO:0016021	GO:0005635	GO:0031965	GO:0006997
PH01000041G0120	GO:0005887	GO:0015293	GO:0015800	GO:0015804
PH01000041G0200	GO:0033116	GO:0005525	GO:0003924	GO:0015031
PH01000041G0270	GO:0005623	GO:0016021	GO:0008199	GO:0020037	GO:0004497	GO:0016705	GO:0016132	GO:0010268	GO:0006879	GO:0006826	GO:0007275	GO:0009647	GO:0016125
PH01000041G0290	GO:0005829	GO:0003872	GO:0005524	GO:0046872	GO:0006002	GO:0006096
PH01000041G0380	GO:0009507	GO:0004519	GO:0003723	GO:0008270	GO:0031425	GO:0006397	GO:0009451
PH01000041G0700	GO:0005739	GO:0005634	GO:0043169	GO:0046872	GO:0004535	GO:0003723	GO:0006952	GO:0006397	GO:0009737	GO:0006970	GO:0009751	GO:0009651
PH01000041G1260	GO:0005576	GO:0020037	GO:0046872	GO:0004601	GO:0009044	GO:0042744	GO:0006979
PH01000041G1340	GO:0005829	GO:0005634	GO:0051117	GO:0019888	GO:0043130	GO:0000045	GO:0007030	GO:0061025	GO:0031468	GO:0043161
PH01000041G1410	GO:0016021	GO:0015293	GO:0042128
PH01000041G1720	GO:0016021	GO:0005774	GO:0005381	GO:0005384	GO:0030026	GO:0071281	GO:0006880	GO:0071421
PH01000041G1760	GO:0043231	GO:0005739	GO:0004519	GO:0003723	GO:0009451
PH01000041G1770	GO:0005789	GO:0016021
PH01000041G1830	GO:0016021	GO:0016020	GO:0005747	GO:0005739	GO:0005730	GO:0005886	GO:0005774	GO:0005773	GO:0051301	GO:0016049	GO:0048527	GO:0007005	GO:0009733	GO:0009723	GO:0071731	GO:0009651
PH01000041G1980	GO:0016021
PH01000041G2140	GO:0009507	GO:0005840	GO:0003735	GO:0006412
PH01000041G2190	GO:0000324	GO:0000329	GO:0016021	GO:0015186	GO:0015188	GO:0005302	GO:0003333	GO:0006865	GO:0015824	GO:0007034
PH01000042G0620	GO:0019901	GO:0007049	GO:0051301	GO:0000079
PH01000042G1220	GO:0005634	GO:0043565	GO:0003700	GO:0006351
PH01000042G1330	GO:0005524	GO:0004674
PH01000042G1480	GO:0031225	GO:0005886	GO:0016049	GO:0010215
PH01000042G1950	GO:0009535	GO:0016655	GO:0048038	GO:0010258	GO:0006810
PH01000042G2010
PH01000042G2020	GO:0005871	GO:0005874	GO:0005524	GO:0016887	GO:0008017	GO:0003777	GO:0007018
PH01000042G2190	GO:0009507	GO:0005525	GO:0003924	GO:0003746
PH01000042G2200	GO:0005737	GO:0005634	GO:0051879	GO:0070678	GO:0051131
PH01000042G2220	GO:0005773	GO:0004197	GO:0051603	GO:0006624
PH01000042G2250	GO:0000326	GO:0004197	GO:0045735	GO:1990019	GO:0051603	GO:0006624
PH01000042G2270	GO:0005730	GO:0005654	GO:0019843	GO:0000027	GO:0000055
PH01000042G2280
PH01000043G0030	GO:0050734
PH01000043G0280	GO:0005737	GO:0005634	GO:0003684	GO:0031593	GO:0070628	GO:0006289	GO:0043161
PH01000043G1520	GO:0016021	GO:0005886	GO:0005524	GO:0004675	GO:0007166	GO:0006468
PH01000043G1740	GO:0005737	GO:0005829	GO:0031965	GO:0000151	GO:0042802	GO:0008139	GO:0003676	GO:0061630	GO:0004842	GO:0008270	GO:0000165	GO:0009968	GO:0016567	GO:0007265
PH01000043G1970
PH01000043G2100	GO:0005634	GO:0000981	GO:0043565	GO:0001135	GO:0003700	GO:0044212	GO:0009738	GO:0030154	GO:0042742	GO:0050832	GO:2000022	GO:2000031	GO:0006357	GO:0009737	GO:0009733	GO:0046686
PH01000043G2130	GO:0045551	GO:0052747	GO:0008270	GO:0009809
PH01000043G2150	GO:0045551	GO:0052747	GO:0008270	GO:0009809
PH01000044G0090	GO:0005743	GO:0008289	GO:0042803	GO:0006744
PH01000044G0380	GO:0005634	GO:0042802	GO:0046982	GO:0042803	GO:0043565	GO:0003700	GO:0044212	GO:0071555	GO:0071365	GO:0050832	GO:0007275	GO:0010628	GO:0045893	GO:0090059	GO:0006355	GO:0009737
PH01000044G0460	GO:0005737	GO:0005634	GO:0005524	GO:0004674	GO:0009738	GO:0035556	GO:0006468
PH01000044G0540	GO:0005634	GO:0003677	GO:0009734	GO:0006355	GO:0006351
PH01000044G0620
PH01000044G0720	GO:0005576	GO:0009505	GO:0009506	GO:0020037	GO:0046872	GO:0004601	GO:0042744	GO:0009664	GO:0006979
PH01000044G0750	GO:0005576	GO:0009505	GO:0009506	GO:0020037	GO:0046872	GO:0004601	GO:0042744	GO:0009664	GO:0006979
PH01000044G0760	GO:0005618	GO:0005576	GO:0016020	GO:0009505	GO:0009506	GO:0005773	GO:0020037	GO:0046872	GO:0004601	GO:0042744	GO:0009664	GO:0006979
PH01000044G0910
PH01000044G0920
PH01000044G1040	GO:0005634	GO:0004842	GO:0031146
PH01000044G1140	GO:0005814	GO:0005737	GO:0016020	GO:0005743	GO:0005654	GO:0005634	GO:0005085	GO:0032183	GO:0061630	GO:0031625	GO:0004842	GO:0008270	GO:0006974	GO:0006303	GO:0006886	GO:0043161
PH01000044G1180	GO:0005829	GO:0004842	GO:0006952	GO:0051865	GO:0016567	GO:0010200	GO:0009414
PH01000044G1350	GO:0046658	GO:0016021	GO:0009506	GO:0004871	GO:0051607
PH01000044G1380	GO:0046658	GO:0005794	GO:0016021	GO:0005886	GO:0009506	GO:0005774	GO:0004871	GO:0042742	GO:0009816	GO:0051607	GO:0009617	GO:0009751	GO:0009611
PH01000044G1400	GO:0005576	GO:0004190
PH01000044G1470	GO:0030015	GO:0005634	GO:0000932	GO:0008408	GO:0046872	GO:0004535	GO:0003723	GO:0042742	GO:0043928	GO:0017148	GO:0000289	GO:0006355	GO:0006351
PH01000044G1500	GO:0009360	GO:0005663	GO:0005634	GO:0005524	GO:0003677	GO:0003887	GO:0006281	GO:0006261
PH01000044G1510
PH01000044G1710	GO:0048046	GO:0009507	GO:0009570	GO:0005737	GO:0009506	GO:0005524	GO:0050203	GO:0050832	GO:0033611	GO:0010030	GO:0046686	GO:0009735	GO:0010214
PH01000044G1910	GO:0005829	GO:0004615	GO:0009298	GO:0019853	GO:0006013	GO:0006487	GO:0045047	GO:0009651
PH01000044G1960	GO:0005776	GO:0005737	GO:0005775	GO:0019786	GO:0016807	GO:0006914	GO:0015031
PH01000045G0230	GO:0005634	GO:0003677	GO:0003700	GO:0006351
PH01000045G0480	GO:0005887	GO:0016020	GO:0035673	GO:0015031
PH01000045G0540
PH01000045G0630
PH01000045G0900
PH01000045G1220	GO:0005789	GO:0010008	GO:0016021	GO:0005886	GO:0008289	GO:0070273	GO:0009873	GO:1900056	GO:0009626	GO:1900150	GO:0009723	GO:0009751
PH01000045G1230
PH01000045G1430	GO:0005840	GO:0003735	GO:0006412
PH01000045G1480	GO:0000062	GO:0008289	GO:0006810
PH01000045G1520	GO:0005783	GO:0016021	GO:0005774
PH01000045G1550	GO:0005524	GO:0046316	GO:0046177
PH01000045G1600	GO:0043231	GO:0004519	GO:0003723	GO:0009451
PH01000045G2100
PH01000045G2120
PH01000045G2140	GO:0005761	GO:0003735	GO:0006412
PH01000046G0020
PH01000046G0220	GO:0005634	GO:0003677	GO:0009734	GO:0006355	GO:0006351
PH01000046G0280	GO:0031225	GO:0046658	GO:0005794	GO:0009505	GO:0005886	GO:0009506
PH01000046G0310	GO:0005737	GO:0005634	GO:0051537	GO:0009055	GO:0046872	GO:0015035	GO:0045454
PH01000046G0590	GO:0005829	GO:0005739	GO:0008442	GO:0051287	GO:0004616	GO:0006574
PH01000046G0600
PH01000046G0840	GO:0009535	GO:0016021	GO:0009522	GO:0009523	GO:0016168	GO:0046872	GO:0009765	GO:0018298
PH01000046G0910
PH01000046G1670	GO:0010102	GO:0008285
PH01000046G1680	GO:0009507	GO:0005634	GO:0003677	GO:0043565	GO:0003700	GO:0009816	GO:0010150	GO:0045893	GO:0031347	GO:0010200	GO:0042542	GO:0010193	GO:0009751	GO:0006351
PH01000046G1730	GO:0005634	GO:0043565	GO:0003700	GO:0009873	GO:0009409	GO:0006970	GO:0009414	GO:0006351
PH01000046G1780	GO:0046872	GO:0004722
PH01000046G2060	GO:0009507	GO:0004455	GO:0000287	GO:0070402	GO:0042803	GO:0009097	GO:0009099
PH01000047G0030	GO:0046872	GO:0004806	GO:0016042
PH01000047G0130	GO:0005854	GO:0015031
PH01000047G0350	GO:0005829	GO:0005759	GO:0005739	GO:0070469	GO:0000036	GO:0000035	GO:0050897	GO:0046872	GO:0031177	GO:0009245	GO:0055114
PH01000047G0400	GO:0005737	GO:0009617	GO:0009644	GO:0009414
PH01000047G0550
PH01000047G0740	GO:0005634	GO:0061630	GO:0008270	GO:0007275	GO:0006511
PH01000047G0860	GO:0016787	GO:0008152
PH01000047G1790
PH01000047G2000
PH01000048G0350	GO:0005737	GO:0016021	GO:0005654	GO:0005886	GO:0005524	GO:0004672	GO:0004675	GO:0007166	GO:0051607	GO:0040015	GO:0046777	GO:0034504	GO:0006468	GO:0016032
PH01000048G0370	GO:0005737	GO:0016021	GO:0005654	GO:0005886	GO:0005524	GO:0004672	GO:0004675	GO:0007166	GO:0051607	GO:0040015	GO:0046777	GO:0034504	GO:0006468	GO:0016032
PH01000048G0630	GO:0005737	GO:0005634	GO:0005886	GO:0005524	GO:0004674	GO:0018105	GO:0008360
PH01000048G0640	GO:0005634	GO:0016787	GO:0009691
PH01000048G0660	GO:0005634	GO:0016787	GO:0009691
PH01000048G0690	GO:0016021	GO:0005743	GO:0005739	GO:0022857	GO:0006839
PH01000048G0750	GO:0005737	GO:0008253	GO:0046872	GO:0000166
PH01000048G0850	GO:0080008	GO:0005737	GO:0005829	GO:0005730	GO:0005634	GO:0046872	GO:0030154	GO:0016569	GO:0006281	GO:0009908	GO:0006355	GO:0010224	GO:0006351
PH01000048G0900
PH01000048G0920	GO:0005737	GO:1990534	GO:0048510
PH01000048G1000	GO:0009507	GO:0005737	GO:0008970	GO:0071493	GO:0016042	GO:0009650
PH01000048G1100	GO:0033180	GO:0005524	GO:0016820	GO:0015991	GO:0046034
PH01000048G1310	GO:0048046	GO:0009507	GO:0009941	GO:0005739	GO:0005524	GO:0004375	GO:0006546
PH01000048G1440
PH01000048G1450	GO:0005576	GO:0042973	GO:0042803	GO:0006076
PH01000048G1600
PH01000048G1770	GO:0005634	GO:0043565	GO:0003700	GO:0044212	GO:0080169	GO:0016036	GO:0009873	GO:0045892	GO:0010200	GO:0006351
PH01000049G0080	GO:0016021	GO:0009705	GO:0005886	GO:0022821	GO:0090333	GO:0009624
PH01000049G0190	GO:0009941	GO:0005739	GO:0004519	GO:0003723	GO:0009451
PH01000049G0260
PH01000049G0360	GO:0009055	GO:0046872	GO:0055114
PH01000049G0590	GO:0016021	GO:0031966	GO:0005886	GO:0046872	GO:0004252
PH01000049G0720	GO:0009507	GO:0003690	GO:0019843	GO:0003727	GO:0009658	GO:0006353	GO:0009793	GO:0006355	GO:0042255	GO:0008380
PH01000049G0730	GO:0009507	GO:0009506	GO:0003690	GO:0019843	GO:0003727	GO:0009658	GO:0032502	GO:0006353	GO:0006355	GO:0042255	GO:0008380
PH01000049G0830	GO:0009507	GO:0005739	GO:0003690	GO:0003723	GO:0006353	GO:0006355	GO:0008033
PH01000049G1110	GO:0009941	GO:0009535	GO:0010287	GO:0045261	GO:0010319	GO:0046933	GO:0015986	GO:0042742	GO:0009773	GO:0009772	GO:0009409	GO:0009735
PH01000049G1170	GO:0005886
PH01000049G1380
PH01000049G1410	GO:0009507	GO:0009543	GO:0009535	GO:0009579	GO:0005528	GO:0003755	GO:0061077	GO:0006810
PH01000049G1480	GO:0048046	GO:0005618	GO:0009507	GO:0009505	GO:0009506	GO:0005578	GO:0004553	GO:0005975
PH01000049G1600	GO:0004527	GO:0046872	GO:0000166
PH01000049G1650	GO:0005634	GO:0003677	GO:0043565	GO:0003700	GO:0071472	GO:0009736	GO:0009873	GO:0045595	GO:0009409	GO:0009416	GO:0006970	GO:0009651	GO:0009414	GO:0009611	GO:0006351
PH01000049G1890
PH01000049G1950	GO:0005509	GO:0005544	GO:0009409	GO:0009408	GO:0009651	GO:0009414
PH01000049G2050	GO:0005737	GO:0000932	GO:0000175	GO:0046872	GO:0003723	GO:0000291	GO:0034427
PH01000049G2360	GO:0005634	GO:0003729	GO:0010029	GO:0009737	GO:0009651	GO:0009414
PH01000050G0090
PH01000050G0170	GO:0005634	GO:0003677	GO:0046872	GO:0006355	GO:0006351
PH01000050G0280
PH01000050G0500	GO:0005634	GO:0001046	GO:0046983	GO:0003700	GO:0001228	GO:0048573	GO:0006355	GO:0006366
PH01000050G0570
PH01000050G0740	GO:0003677	GO:0008270
PH01000050G0800	GO:0005634	GO:0046872	GO:0003676	GO:0003700	GO:0001709	GO:1990058	GO:0009860	GO:0010468	GO:0006355	GO:0006351	GO:0010500
PH01000050G0820	GO:0005634
PH01000050G0890
PH01000050G1200	GO:0005737	GO:0005524	GO:0051082	GO:0006457	GO:0006950
PH01000050G1350	GO:0005634	GO:0043565	GO:0003700	GO:0030010	GO:0009942	GO:0009555	GO:0006355	GO:0006351
PH01000050G1760	GO:0005794	GO:0000139	GO:0016021	GO:0047262	GO:0071555	GO:0045489
PH01000051G0230	GO:0009941	GO:0016021	GO:0015293
PH01000051G0410	GO:0005829	GO:0003677	GO:0046872	GO:0003730	GO:0061158
PH01000051G0440
PH01000051G0520
PH01000051G0800	GO:0005737	GO:0005634	GO:0005524	GO:0004707	GO:0010468
PH01000051G0980	GO:0005739	GO:0003697
PH01000051G1170	GO:0032541	GO:0005737	GO:0005783	GO:0005789	GO:0016020	GO:0009658	GO:0010274
PH01000051G1620	GO:0005829	GO:0005524	GO:0004674	GO:0004712	GO:0004871	GO:0009658	GO:0035556
PH01000051G1650
PH01000051G1670	GO:0016021	GO:0005886
PH01000051G1770
PH01000051G1860	GO:0003854	GO:0042742	GO:0009809	GO:0006694
PH01000051G1910	GO:0042802	GO:0050275	GO:0008152
PH01000052G0040
PH01000052G0130	GO:0009734	GO:0040008
PH01000052G0250	GO:0016021	GO:0005622	GO:0005886	GO:0005509	GO:0016174	GO:0004601	GO:0009738	GO:0033500	GO:0052542	GO:0009873	GO:0050665	GO:0043069	GO:0007231	GO:0010119	GO:0002679	GO:0009723
PH01000052G0290
PH01000052G0690	GO:0032580	GO:0016021
PH01000052G0750
PH01000052G1030	GO:0016021	GO:0005375
PH01000052G1130	GO:0005618	GO:0005576	GO:0005794	GO:0009505	GO:0009506	GO:0004252
PH01000052G1300	GO:0005789	GO:0016021	GO:0016020	GO:0016711	GO:0020037	GO:0005506	GO:0009813	GO:0009733	GO:0044550
PH01000052G1410
PH01000052G1660	GO:0009507	GO:0005524	GO:0005525	GO:0008728	GO:0016301	GO:0015969
PH01000053G0500	GO:0016021	GO:0005524	GO:0004674	GO:0048544
PH01000053G0650	GO:0048046	GO:0009505	GO:0005578	GO:0005773	GO:0046556	GO:0009044	GO:0046373	GO:0045493
PH01000053G0880	GO:0016021	GO:0046872	GO:0004722
PH01000053G1060	GO:0005768	GO:0005794	GO:0005525	GO:0016004	GO:0015031	GO:0007264	GO:0016192
PH01000053G1080	GO:0016021	GO:0015297	GO:0015238	GO:0006855
PH01000053G1100	GO:0016021	GO:0015297	GO:0015238	GO:0006855
PH01000053G1290	GO:0016787	GO:0046856
PH01000053G1340	GO:0005634	GO:0000981	GO:0043565	GO:0001135	GO:0003700	GO:0044212	GO:0030154	GO:0009626	GO:0006357	GO:0009733	GO:0009617	GO:0009723	GO:0009739	GO:0001666	GO:0009753	GO:0009751
PH01000053G1380	GO:0005737	GO:0046872
PH01000053G1520	GO:0005768	GO:0005794	GO:0000139	GO:0016021	GO:0005802	GO:0016757	GO:0071555	GO:0045489
PH01000053G1530	GO:0022627	GO:0003723	GO:0003735	GO:0000462	GO:0006412
PH01000053G1590	GO:0009507	GO:0016020	GO:0071949	GO:0009540	GO:0009688
PH01000053G1640	GO:0005634	GO:0003677	GO:0006355	GO:0006351
PH01000053G1650	GO:0005634	GO:0003677	GO:0003700	GO:0009793	GO:0009908	GO:0009835	GO:0010150	GO:0009825	GO:0006351
PH01000054G0290	GO:0005634	GO:0043565	GO:0003700	GO:0006351
PH01000054G0640	GO:0005634	GO:0000981	GO:0043565	GO:0001135	GO:0003700	GO:0044212	GO:0030154	GO:0008285	GO:0045892	GO:0006357	GO:0009723	GO:0009751	GO:0006351
PH01000054G0810	GO:0031225	GO:0046658	GO:0009897	GO:0005886	GO:0030247	GO:0007155	GO:0010192	GO:0048354	GO:0009825	GO:0009651
PH01000054G0860	GO:0005737	GO:0016020	GO:0030276	GO:0008289	GO:0000147	GO:0007015	GO:0006897
PH01000054G0960	GO:0005829	GO:0022625	GO:0022626	GO:0016020	GO:0005774	GO:0003723	GO:0003735	GO:0002181	GO:0042256
PH01000054G1090
PH01000054G1160	GO:0005618	GO:0005576
PH01000054G1240	GO:0043231	GO:0005739	GO:0004519	GO:0003723	GO:0009451
PH01000054G1270	GO:0005634	GO:0046872	GO:0003676	GO:0003700	GO:0045926	GO:0006355	GO:0010200	GO:0006979	GO:0006351
PH01000054G1500	GO:0005634	GO:0046872	GO:0003676	GO:0003700	GO:0071289	GO:2000280	GO:0006355	GO:0010200	GO:0006351
PH01000054G1690	GO:0016021	GO:0005774	GO:0008324
PH01000054G1720	GO:0009507	GO:0005829	GO:0031011	GO:0035267	GO:0005730	GO:0005634	GO:0097255	GO:0000812	GO:0005524	GO:0043141	GO:0004003	GO:0000492	GO:0030154	GO:0006338	GO:0009908	GO:0016573
PH01000054G1820	GO:0032580	GO:0016021	GO:0070403	GO:0048040	GO:0042732	GO:0033320
PH01000054G1900	GO:0005783	GO:0005794	GO:0005886	GO:0009506	GO:0003846	GO:0090430	GO:0016787	GO:0004622	GO:0009809	GO:0006629	GO:0046686	GO:0042542	GO:0006979	GO:0010043
PH01000054G2010	GO:0016021	GO:0005886
PH01000054G2220	GO:0016021	GO:0005886	GO:0005524	GO:0042626	GO:0009624	GO:0010345
PH01000054G2280	GO:0000788	GO:0003677	GO:0042393	GO:0046982	GO:0006334
PH01000054G2420	GO:0016021	GO:0005509	GO:0050664	GO:0004601
PH01000055G0740	GO:0046524	GO:0005986
PH01000055G0860	GO:0005524	GO:0004143	GO:0003951	GO:0006952	GO:0007205
PH01000055G1030	GO:0030870	GO:0008408	GO:0004519	GO:0030145	GO:0006302	GO:0051321
PH01000055G1070	GO:0005768	GO:0005794	GO:0000139	GO:0016021	GO:0005802	GO:0047262	GO:0071555	GO:0045489
PH01000055G1320	GO:0005634	GO:0043565	GO:0003700	GO:0006952	GO:0006351
PH01000055G1330
PH01000055G1400
PH01000055G1560	GO:0005578	GO:0046556	GO:0009044	GO:0045493
PH01000055G1680	GO:0009941	GO:0005634	GO:0043531	GO:0005524	GO:0004674	GO:0043565	GO:0003700	GO:0006952	GO:0007165	GO:0006351
PH01000055G1690	GO:0005736	GO:0000418	GO:0000419	GO:0005720	GO:0005634	GO:0003677	GO:0003899	GO:0046872	GO:0032549	GO:0050832	GO:0006306	GO:0031047	GO:0035194	GO:0030422	GO:0050776	GO:0006355
PH01000055G2020	GO:0009570	GO:0030956	GO:0005739	GO:0004040	GO:0005524	GO:0050567	GO:0006412
PH01000055G2030	GO:0009507	GO:0004315	GO:0033818	GO:0006633
PH01000056G0180	GO:0005634	GO:0071472	GO:0042631	GO:0016567	GO:0006970
PH01000056G0380	GO:0016021
PH01000056G0400	GO:0033907	GO:0004565	GO:0008422	GO:0047701	GO:0004567	GO:0080079	GO:0004338	GO:0102483	GO:0005975	GO:1901657
PH01000056G0420	GO:0005509	GO:0009733
PH01000056G0470
PH01000056G0630	GO:0008270	GO:0045824	GO:0034097
PH01000056G0640
PH01000056G0770	GO:0009535	GO:0005737	GO:0005886	GO:0005096	GO:0009920	GO:0043087	GO:0007165
PH01000056G0780	GO:0009507	GO:0005737	GO:0051538	GO:0016041	GO:0015930	GO:0046872	GO:0019676	GO:0006537	GO:0097054
PH01000056G0810	GO:0009507	GO:0005737	GO:0051538	GO:0016041	GO:0015930	GO:0046872	GO:0019676	GO:0006537	GO:0097054
PH01000056G0850	GO:0009507	GO:0005737	GO:0051538	GO:0016041	GO:0015930	GO:0046872	GO:0019676	GO:0006537	GO:0097054
PH01000056G0890	GO:0016324	GO:0005829	GO:0005886	GO:0090406	GO:0016308	GO:0005524	GO:0006897	GO:0007164	GO:0046488	GO:0009827	GO:0009846	GO:0009860	GO:0010118
PH01000056G0910	GO:0000793	GO:0000779	GO:0000796	GO:0000797	GO:0005737	GO:0005829	GO:0016020	GO:0000799	GO:0005654	GO:0005634	GO:0003682	GO:0042393	GO:0051301	GO:0051304	GO:0010032	GO:0007076
PH01000056G1500	GO:0005789	GO:0016021	GO:0008963	GO:0016757	GO:0003975	GO:0006489	GO:0006487
PH01000056G1520	GO:0005737	GO:0009617	GO:0009644	GO:0009414
PH01000056G1560
PH01000056G1610
PH01000056G1870	GO:0005737	GO:0005856	GO:0005871	GO:0005874	GO:0005634	GO:0005524	GO:0008574	GO:0008017	GO:0043565	GO:0007049	GO:0010215	GO:0007018	GO:0009832	GO:0045893	GO:0042127	GO:0009937
PH01000057G0130
PH01000057G0190
PH01000057G0560	GO:0046983	GO:0009742	GO:0040008	GO:0006355	GO:0006351
PH01000057G0670	GO:0005829	GO:0005794	GO:0009506	GO:0052691	GO:0071555	GO:0030244	GO:0009832	GO:0009651	GO:0033356
PH01000057G0880	GO:0009733
PH01000057G1250	GO:0071013	GO:0071011	GO:0005689	GO:0005686	GO:0000398
PH01000057G1260	GO:0005681	GO:0006397	GO:0008380
PH01000057G1570	GO:0000177	GO:0005829	GO:0000176	GO:0005730	GO:0003723	GO:0071028	GO:0034427	GO:0071051	GO:0031125	GO:0016075	GO:0034475
PH01000057G1690
PH01000057G2050
PH01000057G2080
PH01000057G2090	GO:0005737	GO:0052689	GO:0008474	GO:0006631	GO:0002084
PH01000058G0070	GO:0005829
PH01000058G0190	GO:0048046	GO:0005618	GO:0009506	GO:0030145	GO:0045735	GO:0010497	GO:2000280
PH01000058G0390	GO:0005634	GO:0009736	GO:0000160	GO:0006355	GO:0006351
PH01000058G0460	GO:0016810
PH01000058G0470
PH01000058G0780
PH01000058G0950	GO:0005829	GO:0010181	GO:0052873	GO:0003955
PH01000058G1180	GO:0005509
PH01000058G1380	GO:0005524	GO:0003951	GO:0019674	GO:0006741
PH01000058G1430	GO:0009507	GO:0009941	GO:0009706	GO:0016021	GO:0005739	GO:0009536	GO:0007275
PH01000058G1620	GO:0009507	GO:0003723
PH01000058G1640	GO:0005634	GO:0003729	GO:0010029	GO:0009737	GO:0009651	GO:0009414
PH01000058G1870	GO:0005789	GO:0005774	GO:0005509	GO:0004609	GO:0006646
PH01000058G1990
PH01000058G2170	GO:0016021
PH01000058G2230
PH01000059G0170	GO:0005737	GO:0004364	GO:0006749	GO:0009407
PH01000059G0230	GO:0016021	GO:0005886	GO:0005524	GO:0004674
PH01000059G0270	GO:0005634	GO:0003677	GO:0003700	GO:0006351
PH01000059G0340	GO:0005634	GO:0043565	GO:0003700	GO:0044212	GO:1990110	GO:0071555	GO:0007275	GO:1901348	GO:0006355	GO:0010200	GO:0006351	GO:0048759
PH01000059G0380	GO:0005737	GO:0046914	GO:0046916	GO:0030001
PH01000059G1120
PH01000059G1190	GO:0005737	GO:0005634	GO:0005524	GO:0016874	GO:0019789	GO:0009793	GO:0016925	GO:0009737
PH01000059G1690	GO:0005737	GO:0016020	GO:0005634	GO:0005524	GO:0005509	GO:0010857	GO:0009931	GO:0005516	GO:0004683	GO:0009738	GO:0035556	GO:0018105	GO:0046777
PH01000059G1740	GO:0016021	GO:0005886	GO:0046872	GO:0061630	GO:0070417	GO:0006952	GO:0043161	GO:0009909	GO:0010966	GO:0010200
PH01000059G1950	GO:0005739	GO:0004519	GO:0003723	GO:0016554	GO:0080156	GO:0006397
PH01000059G2150	GO:0048046	GO:0009507	GO:0009570	GO:0005737	GO:0005829	GO:0005886	GO:0009506	GO:0009579	GO:0005773	GO:0005507	GO:0043295	GO:0004602	GO:0004364	GO:0006952	GO:0042742	GO:0006749
PH01000060G0050	GO:0016021	GO:0000741	GO:0010197	GO:0009651	GO:0006810
PH01000060G0090	GO:0005576
PH01000060G0310	GO:0005737	GO:0005576	GO:0004436	GO:0008081	GO:0016042	GO:0009405
PH01000060G0610	GO:0005886	GO:0005524	GO:0004675	GO:0007166	GO:0006952	GO:0006468
PH01000060G1060	GO:0005634	GO:0000160	GO:0006355	GO:0048511	GO:0006351
PH01000060G1570
PH01000060G1720	GO:0005634	GO:0009873	GO:0010105	GO:0016567	GO:0009723	GO:0006511
PH01000060G1760
PH01000060G1850	GO:0005634	GO:0043565	GO:0003700	GO:0006351
PH01000061G0080
PH01000061G0450	GO:0016021	GO:0004872	GO:0009788	GO:0009725	GO:0009651	GO:0009744
PH01000061G0540	GO:0005775	GO:0003993	GO:0046872	GO:0050189	GO:0004721
PH01000061G0730	GO:0005887	GO:0005886	GO:0015171	GO:0003333	GO:0006814
PH01000061G0850	GO:0005737	GO:0005829	GO:0002161	GO:0005524	GO:0004822	GO:0000049	GO:0006428	GO:0046686
PH01000061G1050
PH01000061G1390	GO:0016021	GO:0005886	GO:0005524	GO:0004675	GO:0007166	GO:0006468
PH01000061G1490	GO:0005634	GO:0003677	GO:0003700	GO:0009736	GO:0000160	GO:0006351
PH01000061G1920	GO:0005634	GO:0043565	GO:0003700	GO:0006952	GO:0045892	GO:1905034	GO:0010200	GO:0009620	GO:0006351
PH01000062G0100	GO:0005739	GO:0008863	GO:0051287	GO:0016616
PH01000062G0470	GO:0016021	GO:0005886	GO:0005524	GO:0005516	GO:0030246	GO:0004674	GO:0006468	GO:0048544
PH01000062G0610	GO:0043231	GO:0005739	GO:0004519	GO:0003723	GO:0009451
PH01000062G1050	GO:0005789	GO:0016021	GO:0005778	GO:0004420	GO:0050661	GO:0015936	GO:0008299	GO:0016126
PH01000062G1110	GO:0005634	GO:0000977	GO:0003700	GO:0001228	GO:0006355
PH01000062G1290	GO:0016021	GO:0005886	GO:0015112	GO:0015293	GO:0010150	GO:0015706	GO:0055075	GO:0010167
PH01000062G1400
PH01000062G1450
PH01000062G1630
PH01000062G1700	GO:0016021	GO:0005743	GO:0005471	GO:0046902	GO:0009409	GO:0009651
PH01000062G1790	GO:0005884	GO:0032432	GO:0005829	GO:0051015	GO:0051764	GO:0030036	GO:0051017	GO:0051639	GO:0009846	GO:0009860
PH01000062G1980	GO:0005938	GO:0005874	GO:0005634	GO:0009524	GO:0005819	GO:0008017	GO:0046983	GO:0043622	GO:0000910
PH01000063G0180	GO:0005840	GO:0042254
PH01000063G0640	GO:0005634
PH01000063G0820	GO:0005634	GO:0003700	GO:0008270	GO:0006355
PH01000063G1010	GO:0005634	GO:0003677	GO:0046983	GO:0003700	GO:0009739	GO:0006351
PH01000063G1250
PH01000063G1450	GO:0009507	GO:0003677	GO:0000724
PH01000063G1610	GO:0005783	GO:0031090	GO:0052740	GO:0008374	GO:0008970	GO:0052739	GO:0016042
PH01000063G1880
PH01000064G0620
PH01000064G0750	GO:0032281	GO:0070062	GO:0016021	GO:0005739	GO:0047372	GO:0004620	GO:0046464	GO:0060292	GO:0030336	GO:0009395	GO:0046889	GO:2000124
PH01000064G0890	GO:0009507	GO:0003849	GO:0009073	GO:0009423
PH01000064G0990	GO:0005737	GO:0005634	GO:0005524	GO:0004674	GO:0009738	GO:0035556	GO:0006468
PH01000064G1230
PH01000064G1490	GO:0005783	GO:0005789	GO:0005794	GO:0016021	GO:0005506	GO:0042284	GO:0009640	GO:0046520
PH01000064G1560
PH01000064G1570	GO:0005634	GO:0000981	GO:0043565	GO:0001135	GO:0003700	GO:0044212	GO:0009553	GO:0010052	GO:0010235	GO:0010444	GO:0048527	GO:0009554	GO:0050891	GO:1901333	GO:1901002	GO:1902584
PH01000064G1590	GO:0043231	GO:0005739	GO:0004519	GO:0003723	GO:0009451
PH01000064G1610	GO:0005664	GO:0003677	GO:0006260	GO:0009555
PH01000064G1820	GO:0005618	GO:0005576	GO:0005886	GO:0004540	GO:0033897	GO:0003723	GO:0009718	GO:0016036	GO:0009611
PH01000064G1830	GO:0048046	GO:0009507	GO:0009941	GO:0009570	GO:0016020	GO:0005739	GO:0009536	GO:0009532	GO:0010319	GO:0005774	GO:0030060	GO:0008746	GO:0005975	GO:0009793	GO:0006108	GO:0009409
PH01000064G1990	GO:0009507	GO:0030529	GO:0003723	GO:0006397
PH01000064G2100	GO:0031225	GO:0046658	GO:0005886	GO:0042973	GO:0004553	GO:0030247	GO:0005975	GO:0006952
PH01000064G2290
PH01000065G0180	GO:0005634	GO:0003677	GO:0046983	GO:0003700	GO:0006355	GO:0048364	GO:0006351
PH01000065G0300	GO:0016021	GO:0046872	GO:0061630	GO:0043161
PH01000065G0400	GO:0005783	GO:0016021	GO:0005886	GO:0010329	GO:0010252	GO:0009926	GO:0009734
PH01000065G0660	GO:0005829	GO:0005769	GO:0005783	GO:0005768	GO:0005634	GO:0005886	GO:0005802	GO:0012510	GO:0005524	GO:0016301	GO:0004709	GO:0004712	GO:0009738	GO:0008219	GO:0002229	GO:0009873
PH01000065G0880	GO:0005737	GO:0005829	GO:0051082	GO:0032502	GO:0009880	GO:0010286	GO:0010450	GO:0009965	GO:0009555	GO:0006457	GO:0009735	GO:0009408	GO:0048833	GO:0048448
PH01000065G1160	GO:0009501	GO:0009507	GO:0033201	GO:0004373	GO:0009011	GO:0019252
PH01000065G1380	GO:0005794	GO:0000139	GO:0016021	GO:0030246	GO:0010488	GO:0010493	GO:0006486
PH01000065G1650	GO:0016021	GO:0005215
PH01000065G1920	GO:0005634	GO:0003677	GO:0003700	GO:0010252	GO:0008283	GO:0007623	GO:0042023	GO:0048467	GO:0010229	GO:0031540	GO:0006355	GO:0009735	GO:0006351
PH01000065G2000	GO:0000785	GO:0005829	GO:0005634	GO:0003682	GO:0005085	GO:0009881	GO:0042803	GO:0009649	GO:0018298	GO:0009411	GO:0010224
PH01000066G0340	GO:0016021	GO:0005886	GO:0005524	GO:0004674
PH01000066G0590	GO:0005634	GO:0003729	GO:0010029	GO:0009737	GO:0009651	GO:0009414
PH01000066G0690
PH01000066G0750	GO:0005737	GO:0051082	GO:0006457	GO:0009408
PH01000066G0950
PH01000066G1200	GO:0005634	GO:0003677	GO:0000981	GO:0043565	GO:0001135	GO:0003700	GO:0044212	GO:0030154	GO:1903086	GO:0045892	GO:2000762	GO:0006357	GO:0009753	GO:0009751	GO:0010224	GO:0006351
PH01000066G1410	GO:0005618	GO:0009570	GO:0005829	GO:0009536	GO:0009532	GO:0004044	GO:0051536	GO:0046872	GO:0006189	GO:0006541	GO:0009116	GO:0009113
PH01000066G1500	GO:0005737	GO:0005622	GO:0016020	GO:0005524	GO:0016301	GO:0070300	GO:0035091	GO:0004672	GO:0004674	GO:0035556	GO:0018105	GO:0045860	GO:0046777
PH01000066G1670	GO:0016021	GO:0005215	GO:0006857
PH01000066G1950	GO:0052689
PH01000067G0250	GO:0016021	GO:0005886	GO:0031176	GO:0045493
PH01000067G1590	GO:0000139	GO:0016021	GO:0009055	GO:0043295	GO:0020037	GO:0016829	GO:0050220	GO:0015035	GO:0045454	GO:0001516
PH01000068G0080	GO:0005829	GO:0005739	GO:0016607	GO:0043461
PH01000068G0120	GO:0052689	GO:0009056	GO:0009860
PH01000068G0140	GO:0005737	GO:0005856	GO:0003779	GO:0007015	GO:0010119
PH01000068G0150	GO:0070449	GO:0003746	GO:0006355	GO:0006368
PH01000068G0320	GO:0005737	GO:0005634	GO:0005886	GO:0005524	GO:0009931	GO:0005516	GO:0004683	GO:0009738	GO:0035556	GO:0018105	GO:0046777
PH01000068G0330
PH01000068G0590	GO:0005874	GO:0005524	GO:0008017	GO:0003777	GO:0007018
PH01000068G0630	GO:0005829	GO:0005789	GO:0012507	GO:0005794	GO:0016021	GO:0031902	GO:0005886	GO:0031201	GO:0005484	GO:0000149	GO:0006888	GO:0006896	GO:0006891	GO:0006623	GO:0042147	GO:0048280
PH01000068G0670
PH01000068G0710
PH01000068G0720	GO:0005737	GO:0005524	GO:0031072	GO:0046872	GO:0051082	GO:0006260	GO:0006457	GO:0009408
PH01000068G0730	GO:0009507	GO:0004519	GO:0003723	GO:0008270	GO:0009451
PH01000068G0760	GO:0022625	GO:0003723	GO:0019843	GO:0003735	GO:0002181
PH01000068G0840	GO:0006355	GO:0006351
PH01000068G0890	GO:0031429	GO:0005829	GO:0005730	GO:0009506	GO:0009982	GO:0003723	GO:0000495	GO:1990481	GO:0031118	GO:0031120
PH01000068G1000	GO:0005634	GO:0000981	GO:0043565	GO:0001135	GO:0044212	GO:0030154	GO:0006357	GO:0006351
PH01000068G1020	GO:0005576	GO:0009505	GO:0052793	GO:0071555
PH01000068G1210	GO:0005829	GO:0016607	GO:0005681	GO:0003729	GO:0000398	GO:0008380
PH01000068G1270	GO:0005829	GO:0005524	GO:0004674	GO:0004712	GO:0004871	GO:0009658	GO:0035556
PH01000068G1310	GO:0009507	GO:0030529	GO:0003723	GO:0006397
PH01000068G1380	GO:0046872	GO:0061630	GO:0043161	GO:0000209	GO:0042787
PH01000068G1400	GO:0000139	GO:0016021	GO:0016757	GO:0071555
PH01000068G1560	GO:0046983	GO:0040008	GO:0006355	GO:0006351
PH01000068G1660	GO:0005829	GO:0019003	GO:0005525	GO:0003924
PH01000068G1680	GO:0009501	GO:0009507	GO:0004134	GO:0102500	GO:0006006	GO:0000025	GO:0005983
PH01000068G1710	GO:0005813	GO:0005829	GO:0070062	GO:0031011	GO:0005622	GO:0030529	GO:0071339	GO:0035267	GO:0005719	GO:0005654	GO:0005634	GO:0097255	GO:0000812	GO:0043531	GO:0005524	GO:0043141
PH01000068G1830	GO:0005829	GO:0016021	GO:0005886	GO:0005524	GO:0004672
PH01000068G1870
PH01000068G1920	GO:0005737	GO:0046914	GO:0046916	GO:0030001
PH01000069G0270	GO:0005634	GO:0046872	GO:0046983	GO:0000977	GO:0003700	GO:0009791	GO:0006357	GO:0006351
PH01000069G0540	GO:0016787	GO:0008152
PH01000069G0560	GO:0016604	GO:0005634	GO:0043565	GO:0003700	GO:0009873	GO:0009864	GO:0010105	GO:0045892	GO:0009737	GO:0010200	GO:0009723	GO:0006351
PH01000069G0620	GO:0005634	GO:0003684	GO:0003887	GO:0046872	GO:0006974	GO:0042276	GO:0010224
PH01000069G0630	GO:0005634	GO:0003684	GO:0003887	GO:0046872	GO:0006974	GO:0042276	GO:0010224
PH01000069G0690	GO:0005576	GO:0071456
PH01000069G0750	GO:0005730	GO:0006355	GO:0006351
PH01000069G0780	GO:0000139	GO:0016021	GO:0015018	GO:0042285	GO:0071555	GO:0010417	GO:0009834
PH01000069G1060	GO:0005737	GO:0005768	GO:0005794	GO:0000139	GO:0016021	GO:0009505	GO:0005802	GO:0005774	GO:0008757	GO:0032259
PH01000069G1120
PH01000069G1210	GO:0005634	GO:0003677	GO:0009734	GO:0006355	GO:0006351
PH01000069G1480
PH01000069G1630	GO:0005509	GO:0010091
PH01000069G1660	GO:0008422	GO:0102483	GO:0005975	GO:1901657
PH01000069G1790	GO:0003824	GO:0010286	GO:0010608	GO:0009408
PH01000070G0020	GO:0005829	GO:0005634	GO:0003677	GO:0006355	GO:0006351
PH01000070G0050	GO:0005789	GO:0016021	GO:0009734	GO:0055085
PH01000070G0060	GO:0005681	GO:0089701	GO:0003677	GO:0046872	GO:0030628	GO:0000398
PH01000070G0070	GO:0005739	GO:0005524	GO:0051082	GO:0006457
PH01000070G0250	GO:0005829	GO:0016621	GO:0050662	GO:0007623	GO:0009809	GO:0009409
PH01000070G0710	GO:0005789	GO:0016021	GO:0005634	GO:0003677	GO:0003700	GO:0070301	GO:0006351
PH01000070G0720
PH01000070G1010
PH01000070G1180	GO:0016021	GO:0005743	GO:0022857	GO:0006839
PH01000071G0210	GO:0005871	GO:0005874	GO:0005524	GO:0016887	GO:0008017	GO:0003777	GO:0007018
PH01000071G0380	GO:0005737	GO:0005874
PH01000071G0440
PH01000071G0570
PH01000071G1240
PH01000071G1670	GO:0016021	GO:0005886	GO:0005524	GO:0005516	GO:0030246	GO:0004674	GO:0006468	GO:0048544
PH01000071G1750	GO:0016021	GO:0005886	GO:0005524	GO:0005516	GO:0030246	GO:0004674	GO:0006468	GO:0048544
PH01000072G0800	GO:0005747	GO:0005739	GO:0051537	GO:0008137	GO:0008270	GO:0006120	GO:0006979
PH01000072G0880	GO:0009535	GO:0016021	GO:0009523	GO:0015979	GO:0042549
PH01000072G1010	GO:0016021	GO:0030133	GO:0017022
PH01000072G1200	GO:0030246
PH01000072G1310	GO:0016021	GO:0005886	GO:0005524	GO:0004674	GO:0042742	GO:0006468
PH01000073G0040	GO:0048046	GO:0009505	GO:0004560	GO:0016788	GO:0008152
PH01000073G0280	GO:0005634	GO:0043565	GO:0003700	GO:0008356	GO:0048366	GO:0009956	GO:0006351
PH01000073G0680	GO:0030154	GO:0007275
PH01000073G0710	GO:0043231	GO:0004519	GO:0003723	GO:0008270	GO:0009451
PH01000073G0850	GO:0005634	GO:0003677	GO:0046872	GO:0043565	GO:0003700	GO:0009738	GO:0042538	GO:0045892	GO:0010200	GO:0009409	GO:0006351
PH01000073G0920	GO:0006807	GO:0060776
PH01000073G1050
PH01000073G2060	GO:0009507	GO:0009543	GO:0009535	GO:0005737	GO:0005528	GO:0003755	GO:0061077
PH01000074G0030
PH01000074G0770
PH01000074G0790
PH01000074G1120	GO:0012505	GO:0019897	GO:0005886	GO:0043531	GO:0005524	GO:0000166	GO:0009626	GO:0007165
PH01000074G1160	GO:0005730	GO:0003723	GO:0010923
PH01000074G1200	GO:0005789	GO:0016021	GO:0006629
PH01000075G0200	GO:0005634	GO:0009734	GO:0006355	GO:0006351
PH01000075G0210	GO:0005829	GO:0005634	GO:0046872	GO:0004722	GO:0050688
PH01000075G0400	GO:0005737	GO:0003743	GO:0031047	GO:0048366	GO:0019827
PH01000075G0580	GO:0016021	GO:0102336	GO:0102337	GO:0102338	GO:0006633	GO:0009409	GO:0009416
PH01000075G0860
PH01000075G0900	GO:0005634	GO:0003677	GO:0004601	GO:0003700	GO:0009738	GO:0006952	GO:0042742	GO:0050832	GO:0002229	GO:0009682	GO:0009867	GO:0009787	GO:0031347	GO:2000071	GO:2000022	GO:0009737
PH01000075G0960	GO:0005634	GO:0032993	GO:0003677	GO:0003690	GO:0000975	GO:0000977	GO:0043565	GO:0003700	GO:0009738	GO:0009740	GO:0009958	GO:0031539	GO:0042753	GO:0010017	GO:0009585	GO:0009787
PH01000075G1770	GO:0009507	GO:0004392	GO:0046872	GO:0006788	GO:0010229	GO:0009648	GO:0048573	GO:0015979
PH01000075G1830	GO:0005783	GO:0005634	GO:0070417	GO:0016036	GO:0080040
PH01000076G0050	GO:0005576	GO:0004252
PH01000076G0060	GO:0005576	GO:0004252
PH01000076G0280	GO:0000139	GO:0016021	GO:0047262	GO:0071555	GO:0045489
PH01000076G0790	GO:0016021	GO:0005524	GO:0042626
PH01000076G1060	GO:0009507	GO:0005886	GO:0007623	GO:0009737	GO:0009409	GO:0009644	GO:0009651	GO:0009414
PH01000076G1270	GO:0016021	GO:0005524	GO:0004674
PH01000076G1510	GO:0005739	GO:0008780	GO:0009245	GO:2001289
PH01000076G1580	GO:0043531	GO:0005524	GO:0006952
PH01000076G1760	GO:0005829	GO:0009001	GO:0019344	GO:0006535
PH01000076G1790	GO:0004427	GO:0046872	GO:0016791	GO:0016462	GO:0016036	GO:0051262
PH01000076G1900	GO:0009570	GO:0005524	GO:0051536	GO:0046872
PH01000077G0060	GO:0005576	GO:0008083	GO:0030154	GO:0008283	GO:0007275
PH01000077G0260	GO:0016567
PH01000077G0510	GO:0000307	GO:0005737	GO:0005634	GO:0005524	GO:0030332	GO:0004693	GO:0008353	GO:0000082	GO:0007275	GO:0008284	GO:0006468	GO:0010389	GO:0010468	GO:0010033	GO:0007165
PH01000077G0710
PH01000077G1000	GO:0005768	GO:0005794	GO:0000139	GO:0016021	GO:0005802	GO:0047262	GO:0071555	GO:0045489
PH01000077G1110	GO:0005634	GO:0003677	GO:0006355	GO:0006351
PH01000077G1300
PH01000077G1670
PH01000077G1710	GO:0008239	GO:0004175	GO:0008236	GO:0051603
PH01000078G0060	GO:0005737	GO:0005886	GO:0043531	GO:0005524	GO:0009814	GO:0009626	GO:0007165
PH01000078G0190	GO:0009507	GO:0005509	GO:0000287	GO:0004647	GO:0009793	GO:0006564	GO:0006563	GO:0009555	GO:0048364
PH01000078G0550	GO:0005886	GO:0005524	GO:0004713	GO:0004675	GO:0007166	GO:0006952
PH01000078G0570
PH01000078G0620	GO:0005737	GO:0005730	GO:0005524	GO:0004004	GO:0003723	GO:0042254	GO:0010501
PH01000078G0680	GO:0005829	GO:0046872	GO:0061630	GO:0004842	GO:0009738	GO:0043161	GO:0051865	GO:0000209	GO:0042787	GO:0009737	GO:0010200	GO:0009414
PH01000078G0690	GO:0005737	GO:0005886	GO:0003729	GO:0006417
PH01000078G0710	GO:0005615	GO:0005764	GO:0005634	GO:0000325	GO:0005886	GO:0004197	GO:0010623	GO:0051603
PH01000078G1430	GO:0009507	GO:0009793
PH01000078G1440	GO:0009504	GO:0005829	GO:0005768	GO:0010008	GO:0005794	GO:0005886	GO:0005525	GO:0003924	GO:0000911	GO:0015031
PH01000078G1560	GO:0005840	GO:0003735	GO:0006412
PH01000078G1660
PH01000078G1730	GO:0003723
PH01000078G1740	GO:0010369	GO:0005720	GO:0005634	GO:0003682	GO:0010385	GO:0042393	GO:0046872	GO:0008327	GO:0010428	GO:0010429	GO:0061630	GO:0004842	GO:0051301	GO:0016569	GO:0032776	GO:0010424
PH01000078G1770	GO:0005737	GO:0005634	GO:0008408	GO:0046872	GO:0003676
PH01000078G1830	GO:0016021	GO:0010295	GO:0020037	GO:0005506	GO:0046345	GO:0016132	GO:0010268	GO:0007275	GO:0016125
PH01000079G0990	GO:0031225	GO:0005886
PH01000079G1670	GO:0009507	GO:0005886
PH01000080G0090	GO:0009055	GO:0046872	GO:0055114
PH01000080G0260	GO:0070847	GO:0016592	GO:0001128	GO:0006357	GO:0051123
PH01000080G0350	GO:0043231	GO:0004519	GO:0003723	GO:0009451
PH01000080G0420	GO:0005634	GO:0007049	GO:0051301
PH01000080G0600	GO:0016021	GO:0016020	GO:0046872	GO:0061630	GO:0004842	GO:0043562	GO:0009816	GO:0009814	GO:0043161	GO:0009737	GO:0010200
PH01000080G0740
PH01000080G0750	GO:0005634	GO:0005524	GO:0003677	GO:0004386	GO:0046872	GO:0006281	GO:0006270	GO:0051321
PH01000080G1070	GO:0048046	GO:0005618	GO:0005615	GO:0005794	GO:0009505	GO:0009741
PH01000080G1160	GO:0005634	GO:0003729	GO:0010029	GO:0009737	GO:0009651	GO:0009414
PH01000080G1300
PH01000080G1350	GO:0048046	GO:0005829	GO:0016020	GO:0005634	GO:0009579	GO:0005509	GO:0005544	GO:0015774	GO:0009409	GO:0009408	GO:0009651	GO:0009414
PH01000080G1620	GO:0005801	GO:0070971	GO:0005793	GO:0033116	GO:0005794	GO:0016021	GO:0034235	GO:0030145	GO:0008081	GO:0006888	GO:0006506
PH01000080G1770	GO:0010330	GO:0055028	GO:0005737	GO:0009898	GO:0005794	GO:0036449	GO:0005634	GO:0005886	GO:0009506	GO:0008017	GO:0051211	GO:0009901	GO:0030244	GO:0010215	GO:0043622	GO:0048467
PH01000080G1890	GO:0005737	GO:0009055	GO:0015035	GO:0045454
PH01000081G0040
PH01000081G0140	GO:0005737	GO:0005634	GO:0043565	GO:0003700	GO:0006351
PH01000081G0470	GO:0009507	GO:0005887	GO:0008271	GO:0015116	GO:0015293	GO:0008272
PH01000081G0490	GO:0009507	GO:0005887	GO:0008271	GO:0015116	GO:0015293	GO:0008272
PH01000081G0960	GO:0005886	GO:0009506	GO:0005524	GO:0004675	GO:0007166	GO:0006952	GO:0006468
PH01000081G0970	GO:0005886	GO:0009506	GO:0005524	GO:0004675	GO:0007166	GO:0006952	GO:0006468
PH01000081G1010	GO:0005576	GO:0004252	GO:0009567
PH01000081G1110	GO:0005829	GO:0005634	GO:0000932	GO:1990247	GO:0048598	GO:0061157	GO:1903679	GO:0043488
PH01000081G1250	GO:0005730	GO:0005654	GO:0005634	GO:0000175	GO:0003676	GO:0000166	GO:1902466	GO:0080188
PH01000081G1510	GO:0016021
PH01000081G1610
PH01000081G1620	GO:0005737	GO:0005886	GO:0046914	GO:0046916	GO:0030001
PH01000082G0090	GO:0005737	GO:0030529	GO:0003729	GO:0009908	GO:0006402	GO:0009626	GO:0080151	GO:2000028
PH01000082G0850	GO:0052689	GO:0016787
PH01000082G1290	GO:0005840	GO:0019843	GO:0003735	GO:0006412
PH01000082G1410	GO:0046658	GO:0016021	GO:0009506	GO:0004871	GO:0051607
PH01000082G1440	GO:0030529	GO:0005730	GO:0042273	GO:0006364
PH01000083G0030	GO:0005783	GO:0005789	GO:0010168	GO:0016021	GO:0016020	GO:0005381	GO:0005384	GO:0030026	GO:0071281	GO:0006880
PH01000083G0040	GO:0005737	GO:0005789	GO:0016021	GO:0008757	GO:0032259
PH01000083G0250	GO:0005634	GO:0043565	GO:0003700	GO:0030154	GO:0051301	GO:0006355	GO:0048768	GO:0006351
PH01000083G0260	GO:0005840	GO:0019843	GO:0003735	GO:0006412
PH01000083G0290	GO:0016021	GO:0005886	GO:0022857	GO:0006810
PH01000083G0650	GO:0005856	GO:0005634	GO:0009524	GO:0005524	GO:0007049	GO:0051301	GO:0015031
PH01000083G0680	GO:0043231	GO:0004519	GO:0003723	GO:0008270	GO:0009451
PH01000083G0900	GO:0005783	GO:0005789	GO:0016021	GO:0051777	GO:0020037	GO:0005506	GO:0016132	GO:0010268	GO:0009686	GO:0009685	GO:0007275	GO:0009846	GO:0009860	GO:0016125
PH01000083G1220	GO:0005634	GO:0003700	GO:0044212	GO:0048440	GO:0030154	GO:0048481	GO:0009944	GO:0006355	GO:0006351
PH01000083G1270	GO:0000139	GO:0016021	GO:0016760	GO:0071555	GO:0030244
PH01000083G1370
PH01000083G1380	GO:0048046	GO:0009507	GO:0009941	GO:0009570	GO:0022626	GO:0016020	GO:0005739	GO:0005886	GO:0010319	GO:0005524	GO:0044183	GO:0019904	GO:0051082	GO:0008219	GO:0051085	GO:0007005
PH01000083G1460
PH01000083G1490	GO:0009507	GO:0046872	GO:0004784
PH01000083G1500	GO:0005840	GO:0003735	GO:0006412
PH01000084G0180	GO:0008115	GO:0046653
PH01000084G0230	GO:0016607	GO:0003723	GO:0030154	GO:0048497	GO:0006397	GO:0009911
PH01000084G0300	GO:0005737	GO:0005768	GO:0005794	GO:0000139	GO:0016021	GO:0005802	GO:0016757
PH01000084G0740	GO:0005635	GO:0005643	GO:0005215	GO:0045087	GO:0006406	GO:0006611	GO:0006606	GO:0000055	GO:0000056	GO:0009627
PH01000084G0750	GO:0005635	GO:0005643	GO:0005215	GO:0045087	GO:0006406	GO:0006611	GO:0006606	GO:0000055	GO:0000056	GO:0009627
PH01000084G0770	GO:0005737	GO:0047134	GO:0004791	GO:0045454
PH01000084G0800	GO:0005737	GO:1990247	GO:0043022	GO:0003723	GO:0045727	GO:0045948
PH01000084G0890	GO:0016021	GO:0005886	GO:0005524	GO:0090417	GO:0090416	GO:0022891	GO:2001143	GO:2001142
PH01000084G1010	GO:0046872	GO:0004722
PH01000084G1170	GO:0005634	GO:0003677	GO:0003700	GO:0006952	GO:0009873	GO:0006351
PH01000084G1390	GO:0005789	GO:0005524	GO:0004674	GO:0004712	GO:0004871	GO:0071281	GO:0009873	GO:0009686	GO:0010105	GO:0046777	GO:2000069	GO:2000035	GO:0048510	GO:0009723	GO:0009750	GO:0001666
PH01000084G1440	GO:0009535	GO:0016747	GO:0071555	GO:0009555	GO:0042761
PH01000084G1510	GO:0030665	GO:0000139	GO:0016021	GO:0031902	GO:0005509	GO:0015031
PH01000084G1830	GO:0016021	GO:0005886	GO:0005385	GO:0071577	GO:0006829
PH01000084G1870	GO:0005665	GO:0000418	GO:0000419	GO:0005730	GO:0003899	GO:0003676	GO:0008270	GO:0001193	GO:0006379	GO:0080188	GO:0006367	GO:0006283
PH01000084G1930	GO:0005618	GO:0005576	GO:0004650	GO:0071555	GO:0008152	GO:0009556	GO:0010584
PH01000085G1170
PH01000085G1360
PH01000086G0170	GO:0005829	GO:0005634	GO:0005681	GO:0003729	GO:0006397	GO:0051028	GO:1901000	GO:2000070	GO:0008380	GO:0010228
PH01000086G0280	GO:0005829	GO:0005524	GO:0004674	GO:0035556	GO:0006468
PH01000086G0290	GO:0046872
PH01000086G0750	GO:0005794	GO:0000139	GO:0016021	GO:0015297	GO:0005457	GO:0022857	GO:0005459	GO:0005460	GO:0015783	GO:0009833	GO:0009624	GO:0072334	GO:0015786
PH01000086G0760	GO:0009507	GO:0004161	GO:0004311	GO:0004337	GO:0046872	GO:0016117	GO:0045337	GO:0033384	GO:0033386
PH01000086G0840	GO:0005737	GO:0005634	GO:0003677	GO:0003700	GO:0009742	GO:0040008	GO:0009741	GO:0006351
PH01000086G0920	GO:0005739	GO:0030272	GO:0005524	GO:0009396	GO:0035999	GO:0046653
PH01000086G0980	GO:0016021	GO:0005765	GO:0006810
PH01000086G1000	GO:0005789	GO:0000139	GO:0016021	GO:0005886	GO:0015031	GO:0016192
PH01000086G1110	GO:0031225	GO:0046658	GO:0005886	GO:0042973	GO:0004553	GO:0030247	GO:0005975	GO:0006952
PH01000086G1210	GO:0016021	GO:0005886	GO:0005524	GO:0030246	GO:0004674	GO:0009751
PH01000086G1460
PH01000086G1500
PH01000086G1520	GO:0000139	GO:0016021	GO:0005351
PH01000086G1530
PH01000086G1850	GO:0005783	GO:0005789	GO:0016021	GO:0016020	GO:0000407	GO:0010256	GO:0007029	GO:0006887	GO:0007030	GO:0016192
PH01000087G0040	GO:0016021	GO:0005774
PH01000087G0200	GO:0005634	GO:0046872	GO:0003700	GO:0000976	GO:0006355	GO:0006351
PH01000087G0220
PH01000087G0330
PH01000087G0360	GO:0046658	GO:0009507	GO:0016021	GO:0009506	GO:0004871	GO:0051607	GO:0010150	GO:0051707
PH01000087G0470	GO:0004190	GO:0003677	GO:0030163	GO:0006508
PH01000087G0530	GO:0005634	GO:0003677	GO:0003700	GO:0009738	GO:1901001	GO:0010116	GO:1905615	GO:0045893	GO:0009787	GO:1901371	GO:0006355	GO:0009739	GO:0009751	GO:0009651	GO:0009414	GO:0006351
PH01000087G0750	GO:0005737	GO:0005524	GO:0031072	GO:0046872	GO:0051082	GO:0006260	GO:0006457	GO:0009408
PH01000087G1010	GO:0016567
PH01000087G1080
PH01000087G1160
PH01000087G1230
PH01000087G1240	GO:0071782	GO:0071786
PH01000087G1340	GO:0005634	GO:0003677	GO:0009734	GO:0006355	GO:0006351
PH01000087G1520	GO:0005777	GO:0052895	GO:0052894	GO:0046592	GO:0052901	GO:0006598
PH01000087G1590	GO:0005634	GO:0030674
PH01000087G1640	GO:0009507	GO:0031969	GO:0016021	GO:0010276	GO:0010189
PH01000087G1730	GO:0005615	GO:0005764	GO:0004197	GO:0051603
PH01000087G1820	GO:0005524	GO:0046522	GO:0019509
PH01000088G0900
PH01000088G0940	GO:0008234
PH01000089G0180	GO:0046872	GO:0004722
PH01000089G0690
PH01000089G0730	GO:0005737	GO:0008936	GO:0006769	GO:0019365	GO:0009737
PH01000089G1170	GO:0016021	GO:0005886	GO:0033612	GO:0030154	GO:0009908	GO:0048507	GO:0048509
PH01000089G1240	GO:0005794	GO:0000139	GO:0016021	GO:0009834	GO:0045492
PH01000089G1620	GO:0005886	GO:0009738	GO:1900458
PH01000090G0080
PH01000090G0200
PH01000090G0210	GO:0016021	GO:0005886	GO:0015207	GO:0015208	GO:0015294	GO:0015210	GO:0098702	GO:0098710	GO:0035344	GO:0098721
PH01000090G0270	GO:0005730	GO:0005634	GO:0051539	GO:0003677	GO:0019104	GO:0003906	GO:0046872	GO:0006284	GO:0006342	GO:0050832	GO:0080111	GO:0006306	GO:0006281	GO:0031936	GO:0006351
PH01000090G0620	GO:0005737	GO:0006952
PH01000090G0680
PH01000090G0720	GO:0016021	GO:0016020	GO:0090447	GO:0016791	GO:0102419	GO:0010143	GO:0009908	GO:0008654
PH01000090G0730	GO:0016021	GO:0016020	GO:0090447	GO:0016791	GO:0102419	GO:0010143	GO:0009908	GO:0008654
PH01000090G0900
PH01000090G1040
PH01000090G1130	GO:0005634	GO:0003677	GO:0048262	GO:0009908	GO:0006355	GO:0006351
PH01000090G1440	GO:0031969	GO:0016021	GO:0009536	GO:0005315	GO:0098656
PH01000090G1490	GO:0005737	GO:0016021	GO:0003865	GO:0047751	GO:0050213	GO:0009917	GO:0016132	GO:0010268	GO:0055114
PH01000090G1530	GO:0005634	GO:0004843	GO:0016579	GO:0006355	GO:0006351
PH01000090G1670	GO:0016021	GO:0005802	GO:0045140	GO:0006952	GO:0030148
PH01000091G0030	GO:0016021	GO:0005886	GO:0009506	GO:0005774	GO:0005524	GO:0004672
PH01000091G0370	GO:0032578	GO:0031225	GO:0005773	GO:0008289	GO:0008233
PH01000091G0580	GO:0004805	GO:0005992
PH01000091G0990
PH01000091G1730	GO:0004197	GO:0006952	GO:0043068
PH01000092G0030	GO:0005737	GO:0005739	GO:0005634	GO:0016818	GO:0046872
PH01000092G0430	GO:0005737	GO:0005874	GO:0008017	GO:0007010
PH01000092G0470	GO:0003723	GO:0003968	GO:0006952	GO:0060148	GO:0030422	GO:0009751	GO:0009615	GO:0010025
PH01000092G0510	GO:0009626
PH01000092G0520	GO:0009507	GO:0009570	GO:0009536	GO:0017113	GO:0019483	GO:0043562	GO:0006212
PH01000092G0890	GO:0005576	GO:0008810	GO:0071555	GO:0030245
PH01000092G1070	GO:0005794	GO:0000139	GO:0016021	GO:0047262	GO:0016757	GO:0071555	GO:0045489	GO:0000271
PH01000092G1300
PH01000092G1350	GO:0016020	GO:0009737
PH01000092G1590
PH01000092G1660	GO:0005618	GO:0005783	GO:0016021	GO:0009506	GO:0005773	GO:0005215	GO:0055085
PH01000093G0050
PH01000093G0180
PH01000093G0340	GO:0005634	GO:0003677	GO:0003700	GO:0009734	GO:0048527	GO:0010072	GO:0006351
PH01000093G0820	GO:0009941	GO:0009570	GO:0005856	GO:0005739	GO:0005886	GO:0009506	GO:0005524	GO:0005200
PH01000093G0950	GO:0043231	GO:0004519	GO:0003723	GO:0008270	GO:0009451
PH01000093G1330	GO:0005737	GO:0005634	GO:0006464	GO:0009751
PH01000093G1530
PH01000093G1710	GO:0015031
PH01000093G1750	GO:0005737	GO:0005768	GO:0005794	GO:0000139	GO:0016021	GO:0005802	GO:0016757
PH01000093G1760
PH01000093G1780
PH01000093G1880	GO:0005737	GO:0005768	GO:0010008	GO:0043231	GO:0016020	GO:0005886	GO:0009506	GO:0005509	GO:0005525	GO:0016787	GO:0032456	GO:0006897	GO:0042538	GO:0051260
PH01000094G0260	GO:0043231	GO:0016020	GO:0004519	GO:0003723	GO:0009451
PH01000094G1430	GO:0005759	GO:0005739	GO:0004419	GO:0046872
PH01000094G1610	GO:0009507	GO:0005694	GO:0005739	GO:0009295	GO:0005524	GO:0003677	GO:0003918	GO:0046872	GO:0007059	GO:0006265
PH01000094G1680	GO:0016021	GO:0009705	GO:0005886	GO:0022821	GO:0090333	GO:0009624
PH01000094G1730	GO:0005886	GO:0005524	GO:0004675	GO:0007166	GO:0006468
PH01000095G0040	GO:0012505	GO:0016021	GO:0005886	GO:0005524	GO:0004674	GO:0019199	GO:0010204	GO:0016045	GO:0002764	GO:0009626	GO:0010359
PH01000095G0350	GO:0043231	GO:0004519	GO:0003723	GO:0009451
PH01000095G0450
PH01000095G0570	GO:0005524	GO:0016740	GO:0016567
PH01000095G0610	GO:0005634	GO:0032299	GO:0006401
PH01000095G1340	GO:0005634
PH01000095G1580
PH01000096G0170	GO:0048046	GO:0005618	GO:0004252	GO:0008236	GO:1900425	GO:2000122	GO:0006508	GO:2000038	GO:0010037
PH01000096G0240	GO:0005737	GO:0046872	GO:0004842	GO:0009966
PH01000096G0850
PH01000096G0890	GO:0009507	GO:0009941	GO:0031969	GO:0016021	GO:0005743	GO:0005739	GO:0009536	GO:0000095	GO:0009658	GO:0006839	GO:0015805
PH01000096G1020	GO:0005886	GO:0043531	GO:0005524	GO:0006952	GO:0007165
PH01000096G1810
PH01000097G0400	GO:0009507	GO:0030145	GO:0016791	GO:0004721
PH01000097G0640	GO:0005618	GO:0005576	GO:0005794	GO:0009505	GO:0009506	GO:0004252
PH01000097G0900	GO:0010252	GO:1905393
PH01000097G1550	GO:0009507	GO:0005739	GO:0004519	GO:0003723	GO:0009451
PH01000098G0730	GO:0046872	GO:0061630	GO:0009908	GO:0043161	GO:0010228
PH01000098G1010	GO:0005737	GO:0005730	GO:0005524	GO:0004004	GO:0003723	GO:0010501
PH01000098G1190
PH01000099G0370	GO:0005829	GO:0012505	GO:0000145	GO:0070062	GO:0045335	GO:0005886	GO:0042742	GO:0050832	GO:0006887	GO:0009789	GO:0090333	GO:0009414
PH01000099G0410	GO:0043234	GO:0004364	GO:0009635	GO:0042542	GO:0000302	GO:0009751	GO:0009410
PH01000099G0590	GO:0009507	GO:0009536	GO:0004106	GO:0009073	GO:0046417	GO:0042742	GO:0000162
PH01000099G0730	GO:0016874	GO:0009733	GO:0009416
PH01000099G0990	GO:0036513	GO:0005783	GO:0016021	GO:0005741	GO:0046872	GO:1904264	GO:0044390	GO:0006914	GO:0071712	GO:0036503	GO:0051865	GO:0042787	GO:0030433
PH01000099G1070
PH01000099G1710	GO:0004867	GO:0009611
PH01000100G0060	GO:0005634	GO:0009908
PH01000100G1500	GO:0016021
PH01000101G0280	GO:0043231	GO:0004519	GO:0003723	GO:0009451
PH01000101G0680	GO:0016021	GO:0005886	GO:0009506	GO:0009679	GO:0005358	GO:0015145	GO:0046323	GO:0015749	GO:0009737	GO:0009651	GO:0009414
PH01000101G0710	GO:0016021	GO:0005886	GO:0009506	GO:0009679	GO:0005358	GO:0015145	GO:0046323	GO:0015749	GO:0009737	GO:0009651	GO:0009414
PH01000101G0740	GO:0005524	GO:0009408	GO:0009644	GO:0042542
PH01000101G0780	GO:0008526
PH01000101G0900	GO:0005886	GO:0004563	GO:0015929	GO:0102148	GO:0035251	GO:0005975
PH01000101G0940	GO:0005694	GO:0005634	GO:0003677	GO:0046872	GO:0031593	GO:0006974	GO:0006281
PH01000101G1180	GO:0031225	GO:0046658	GO:0005886	GO:0042973	GO:0004553	GO:0030247	GO:0005975	GO:0006952
PH01000101G1220	GO:0016021	GO:0005886	GO:0005524	GO:0005516	GO:0030246	GO:0004674	GO:0006468	GO:0048544
PH01000101G1430	GO:0016021	GO:0005886	GO:0009506	GO:0005774	GO:0005524	GO:0004672
PH01000101G1640	GO:0005737	GO:0005524	GO:0004356	GO:0006542
PH01000101G1820
PH01000101G1830	GO:0005737	GO:0003825	GO:0004805	GO:0005992	GO:0070413
PH01000102G0640	GO:0048046	GO:0005618	GO:0009505	GO:0005774	GO:0005773	GO:0004565	GO:0030246	GO:0005975
PH01000102G1210
PH01000102G1710	GO:0009507	GO:0009570	GO:0003962	GO:0030170	GO:0009086	GO:0001887
PH01000103G0270	GO:0005737	GO:0004252
PH01000103G0360
PH01000103G0430	GO:0005634	GO:0003677	GO:0003700	GO:0006351
PH01000103G1360	GO:0031463	GO:0016567
PH01000103G1450	GO:0005737	GO:0005634	GO:0008408	GO:0046872	GO:0003676
PH01000103G1610	GO:0005618	GO:0045330	GO:0030599	GO:0042545	GO:0050829	GO:0045490	GO:0045488
PH01000103G1680
PH01000104G0200	GO:0009507	GO:0009941	GO:0009570	GO:0005739	GO:0009536	GO:0005774	GO:0005524	GO:0042803	GO:0051082	GO:0009704	GO:0006457	GO:0045037	GO:0010157	GO:0009408	GO:0009651	GO:0009414
PH01000104G0300	GO:0046872	GO:0061630	GO:0043161	GO:0000209	GO:0042787
PH01000104G0480	GO:0005634	GO:0003677	GO:0003700	GO:0006351
PH01000104G0950	GO:0009507	GO:0003849	GO:0009073	GO:0009423
PH01000104G1110	GO:0009507	GO:0005875	GO:0000795	GO:0007131
PH01000104G1190	GO:0005634	GO:0043565	GO:0003700	GO:0006351
PH01000104G1330	GO:0005524
PH01000104G1630	GO:0043531	GO:0005524	GO:0006952
PH01000105G0060	GO:0005634	GO:0003677	GO:0042802	GO:0046983	GO:0003700	GO:0009704	GO:0009740	GO:0031539	GO:0010017	GO:0009585	GO:0006355	GO:0009639	GO:0006351
PH01000105G0290	GO:0005730	GO:0005654	GO:0003723	GO:1903955	GO:2000234	GO:0045943	GO:1903146	GO:0006364	GO:0006351
PH01000105G0410	GO:0005524	GO:0004674
PH01000105G0720	GO:0005737	GO:0047150	GO:0008270	GO:0009086
PH01000105G1070	GO:0005737	GO:0005856	GO:0005886	GO:0009506	GO:0051015
PH01000105G1200	GO:0005829	GO:0005634	GO:0005886	GO:0051879	GO:0070678	GO:0051131	GO:0046686
PH01000105G1350	GO:0009734	GO:0010305	GO:0010087	GO:0009733
PH01000106G0300	GO:0000139	GO:0016021	GO:0015297	GO:0008643	GO:0015780
PH01000106G0520
PH01000106G0670	GO:0009504	GO:0009507	GO:0016021	GO:0005886	GO:0005484	GO:0000911	GO:0061025	GO:0015031	GO:0009737	GO:0009612	GO:0051707	GO:0016192
PH01000106G0710	GO:0005739	GO:0004519	GO:0003723	GO:0080156	GO:0006397
PH01000106G1010	GO:0005794	GO:0000139	GO:0016021	GO:0090406	GO:0047262	GO:0052325	GO:0009555	GO:0009860
PH01000106G1040	GO:0009507	GO:0004519	GO:0003723	GO:0009451
PH01000106G1130
PH01000106G1210
PH01000106G1220
PH01000106G1250	GO:0009738	GO:0006952	GO:1900426	GO:0009617	GO:0009409	GO:0009408	GO:0009651
PH01000106G1400	GO:0030659	GO:0016021	GO:0005886	GO:0019706
PH01000106G1510	GO:0043231	GO:0004519	GO:0003723	GO:0009451
PH01000107G0200	GO:0005776	GO:0031410	GO:0005524	GO:0004674	GO:0006914	GO:0015031
PH01000107G0400	GO:0033759	GO:0046872	GO:0042742	GO:0002229	GO:0009813	GO:0009617	GO:0009620	GO:0002239	GO:0009751	GO:0046244
PH01000107G0940	GO:0005634	GO:0003677	GO:0010192	GO:0045892	GO:2000652	GO:0010089
PH01000107G1170	GO:0016021	GO:0005886	GO:0009506	GO:0005524	GO:0004674
PH01000107G1210	GO:0016021	GO:0005886	GO:0009506	GO:0005524	GO:0004672	GO:0004674	GO:0009741	GO:0009826
PH01000107G1340	GO:0016021	GO:0004650	GO:0005975
PH01000107G1540	GO:0000781	GO:0000777	GO:0000776	GO:0000228	GO:0000784	GO:0005730	GO:0005819	GO:0044877	GO:0010521	GO:0070034	GO:0007080	GO:0010972	GO:0031397	GO:0051974	GO:0032211	GO:1904751
PH01000107G1610	GO:0016021	GO:0005886	GO:0005524	GO:0004674	GO:0004675	GO:0007166	GO:0046777	GO:0006468
PH01000107G1710
PH01000107G1720	GO:0009507	GO:0009941	GO:0009570	GO:0009536	GO:0004048	GO:0000162
PH01000108G0120
PH01000108G0790
PH01000109G0070
PH01000109G0100	GO:0016021
PH01000109G0570	GO:0005576	GO:0003993	GO:0046872
PH01000109G0590	GO:0005618	GO:0005829	GO:0005576	GO:0009505	GO:0009506	GO:0003993	GO:0046872	GO:0016036
PH01000109G0620
PH01000109G0760	GO:0005829	GO:0005524	GO:0033857	GO:0000829	GO:0052723	GO:0052724	GO:0000832	GO:0000828	GO:0000827	GO:0006020	GO:0032958
PH01000109G0880	GO:0005634	GO:0010438	GO:0009658	GO:0010439
PH01000109G0980	GO:0005783	GO:0005789	GO:0016021	GO:0000407	GO:0010256	GO:0007029	GO:0006887	GO:0007030	GO:0016192
PH01000109G1100
PH01000109G1160	GO:0080008	GO:0008352	GO:0005874	GO:0008017	GO:0051013
PH01000109G1360	GO:0005524	GO:0004143	GO:0003951	GO:0006952	GO:0007205
PH01000109G1450	GO:0005509	GO:0009733
PH01000110G0250	GO:0005829	GO:0005634	GO:0016491
PH01000110G0260	GO:0005737	GO:0009734	GO:0007275	GO:0040008
PH01000110G0500	GO:0005634	GO:0003677	GO:0042802	GO:0010313	GO:0046983	GO:0003700	GO:0015995	GO:0009740	GO:0006783	GO:0009959	GO:0010100	GO:0010187	GO:0010161	GO:0010099	GO:0010029	GO:0006355
PH01000110G0680	GO:0005634	GO:0003677	GO:0003700	GO:0009734	GO:0048527	GO:0010072	GO:0006351
PH01000110G0940	GO:0005737	GO:0005730	GO:0005524	GO:0004004	GO:0003723	GO:0010501
PH01000110G1120	GO:0005789	GO:0016021	GO:0015031	GO:0016032
PH01000110G1240	GO:0015030	GO:0005737	GO:0005730	GO:0005524	GO:0005525	GO:0046982	GO:0003723	GO:0001042	GO:0007049	GO:0000278	GO:0014032	GO:0014029	GO:0007000	GO:0006417	GO:0006364
PH01000110G1470	GO:0009706	GO:0005737	GO:0016021	GO:0102550	GO:0008757	GO:0032259	GO:0010189
PH01000111G0230	GO:0005794	GO:0000139	GO:0016021	GO:0015020	GO:0080116	GO:0046872	GO:0071555	GO:0010417	GO:0009834	GO:0045492
PH01000111G0370	GO:0005634	GO:0005524	GO:0003677	GO:0004386	GO:0016569
PH01000111G0660	GO:0016021	GO:0005886	GO:0005524	GO:0004674
PH01000111G0850	GO:0005634	GO:0003677	GO:0006355	GO:0006351
PH01000111G1140	GO:0005854	GO:0015031
PH01000111G1210	GO:0005618	GO:0046872	GO:0061630	GO:0043161	GO:0000209	GO:0042787
PH01000111G1290	GO:0031428	GO:0005737	GO:0001650	GO:0016020	GO:0005730	GO:0005654	GO:0070761	GO:0005732	GO:0032040	GO:0045296	GO:1990226	GO:0003723	GO:0030515	GO:0000154	GO:0006364
PH01000111G1390	GO:0031428	GO:0005737	GO:0001650	GO:0016020	GO:0005730	GO:0005654	GO:0070761	GO:0005732	GO:0032040	GO:0045296	GO:1990226	GO:0003723	GO:0030515	GO:0000154	GO:0006364
PH01000112G0020	GO:0005840
PH01000112G0030	GO:0009507	GO:0005739	GO:0004519	GO:0003723	GO:0009451
PH01000112G0050	GO:0005634	GO:0003677	GO:0006355	GO:0006351
PH01000112G0530	GO:0005634	GO:0003677	GO:0003723	GO:0009908	GO:0048579	GO:0048577
PH01000112G0630	GO:0016021	GO:0016020	GO:0005886	GO:0005524	GO:0004674
PH01000112G0640	GO:0016021	GO:0005524	GO:0004674
PH01000112G0830	GO:0016021	GO:0005886	GO:0005524	GO:0004672
PH01000112G0890
PH01000112G1060
PH01000113G0010
PH01000113G0020
PH01000113G0180	GO:0005739	GO:0004519	GO:0003723	GO:0080156
PH01000113G0280	GO:0000139	GO:0016021	GO:0016757	GO:0071555
PH01000113G0380
PH01000113G0400
PH01000113G0550	GO:0005634	GO:0043565	GO:0003700	GO:0006351
PH01000113G0780	GO:0005737	GO:0005634	GO:0019005	GO:0031625	GO:0043161	GO:0042787	GO:0030162
PH01000113G1090
PH01000113G1150	GO:0046872	GO:0031624	GO:0061630	GO:0004842	GO:0048437	GO:0046621	GO:0043161	GO:0051865	GO:0016567
PH01000113G1280	GO:0009507	GO:0004019	GO:0005525	GO:0046872	GO:0044208
PH01000113G1370	GO:0016602	GO:0003677	GO:0003700	GO:0009793	GO:0048316	GO:0010262	GO:0006351
PH01000113G1740
PH01000114G0030
PH01000114G0040	GO:0016746
PH01000114G0340	GO:0005635	GO:0031965	GO:0005643	GO:0005487	GO:0006952	GO:0016973	GO:0009733	GO:0009409
PH01000114G0570	GO:0005737	GO:0005634	GO:0005524	GO:0004707	GO:0010468
PH01000114G1080	GO:0046872	GO:0061630	GO:0043161	GO:0040008
PH01000114G1150
PH01000114G1190	GO:0016021	GO:0005524	GO:0004674
PH01000114G1290	GO:0005524	GO:0004674	GO:0004842
PH01000114G1330
PH01000114G1400
PH01000115G0020	GO:0005634	GO:0003714	GO:1903507	GO:0031347	GO:2000022	GO:0006355	GO:0009611	GO:0006351
PH01000115G0040	GO:0005634	GO:0003714	GO:1903507	GO:0031347	GO:2000022	GO:0006355	GO:0009611	GO:0006351
PH01000115G0170	GO:0016021	GO:0005886	GO:0005524	GO:0042626	GO:0010329	GO:0010541	GO:0043481	GO:0009926	GO:0060918	GO:0009734	GO:0010540	GO:0090691	GO:0048527	GO:0009640	GO:0009958	GO:0008361
PH01000115G0420	GO:0005634	GO:0003677	GO:0003700	GO:0009873	GO:0006351
PH01000115G0470	GO:0005634	GO:0003677	GO:0003700	GO:0009873	GO:0006351
PH01000115G0490	GO:0005634	GO:0005886	GO:0043565	GO:0003700	GO:0070483	GO:0009873	GO:0001666	GO:0006351
PH01000115G0800	GO:0043231	GO:0005739	GO:0004519	GO:0003723	GO:0009451
PH01000115G1360	GO:0009507
PH01000116G0150	GO:0009507	GO:0005886	GO:0016787
PH01000116G0780
PH01000116G1160	GO:0005737	GO:0005634	GO:0005886	GO:0005524	GO:0016301	GO:0004672	GO:0019901	GO:0004674	GO:0035556
PH01000117G0100	GO:0005829	GO:0005768	GO:0005794	GO:0005739	GO:0005802	GO:0005524	GO:0004820	GO:0046983	GO:0015966	GO:0070150	GO:0046686
PH01000117G0360	GO:0008422	GO:0102483	GO:0005975	GO:1901657
PH01000117G0410	GO:0005634	GO:0003700	GO:0008270	GO:0006355
PH01000117G0470
PH01000117G0520	GO:0005634	GO:0003677	GO:0003700	GO:0010150	GO:0045892	GO:0009737	GO:0009651	GO:0006351	GO:0016032	GO:0010089
PH01000117G0540	GO:0009507	GO:0009536	GO:0008889	GO:0000287	GO:0030643	GO:0006071	GO:0046475
PH01000117G0560	GO:0005623	GO:0008889	GO:0030643	GO:0006071	GO:0046475
PH01000117G0590	GO:0005758	GO:0005739	GO:0046872	GO:0015031
PH01000117G0610	GO:0009507	GO:0005739	GO:0050897	GO:0016554	GO:0080156	GO:0006397	GO:0009451
PH01000117G0680	GO:0005887	GO:0008515	GO:0051119	GO:0006825	GO:0006952	GO:0015770
PH01000117G0690	GO:0005886	GO:0005524	GO:0004672	GO:0004674	GO:0004675	GO:0007166	GO:0006952	GO:0042742	GO:0009816	GO:0045087	GO:0002221	GO:0046777
PH01000117G0850	GO:0005840	GO:0042254
PH01000117G0860	GO:0016597
PH01000117G1050	GO:0031225	GO:0046658	GO:0005783	GO:0005576	GO:0005794	GO:0009505	GO:0005886	GO:0008289	GO:0042335	GO:0050832	GO:0006869
PH01000117G1210	GO:0005634	GO:0046983	GO:0000977	GO:0009908	GO:0048576	GO:0045944	GO:0006351
PH01000117G1390	GO:0005634	GO:0003677	GO:0046872	GO:0006355	GO:0006351
PH01000118G0030	GO:0005576
PH01000118G0170	GO:0005794	GO:0000139	GO:0016021	GO:0015297	GO:0005457	GO:0022857	GO:0005459	GO:0005460	GO:0015783	GO:0009833	GO:0009624	GO:0072334	GO:0015786
PH01000118G0190	GO:0005829	GO:0005634	GO:0003729	GO:0003743	GO:0000184	GO:1900151	GO:0060211	GO:0006446	GO:0009651	GO:0006413	GO:0016032
PH01000118G0330	GO:0005829	GO:0003999	GO:0006168	GO:0044209	GO:0006166
PH01000118G0610	GO:0016021	GO:0000741	GO:0010197	GO:0009651	GO:0006810
PH01000118G0630	GO:0016021	GO:0000741	GO:0010197	GO:0009651	GO:0006810
PH01000118G0650	GO:0005840	GO:0019843	GO:0003735	GO:0006412
PH01000118G0750
PH01000118G1330	GO:0016747
PH01000118G1400
PH01000119G0500	GO:0005634	GO:0050832
PH01000119G0710	GO:0005768	GO:0005794	GO:0032580	GO:0016021	GO:0005802	GO:0050378	GO:0050832	GO:0050829	GO:0033481
PH01000119G0990	GO:0070652	GO:0005874	GO:0005634	GO:0009524	GO:0005819	GO:0051301	GO:0080175	GO:0051225
PH01000119G1000	GO:0004185
PH01000120G0020	GO:0005634	GO:0009873	GO:0010105	GO:0016567	GO:0009723	GO:0006511
PH01000120G0030
PH01000120G0050	GO:0005737	GO:0005874	GO:0008017	GO:0071369
PH01000120G0260	GO:0016021	GO:0006810
PH01000120G0370	GO:0005739	GO:0004519	GO:0003723	GO:0009451	GO:0008380
PH01000120G0880	GO:0016021	GO:0005743	GO:0043234	GO:0046872	GO:0016491	GO:0017004	GO:0009793
PH01000120G1030	GO:0005618	GO:0005576	GO:0004252	GO:0010102	GO:0009733
PH01000120G1300
PH01000120G1320	GO:0016021	GO:0005886	GO:0005516	GO:0006952	GO:0009607
PH01000120G1380	GO:0004334	GO:0046872	GO:0006559	GO:0006572
PH01000120G1450	GO:0005887	GO:0043231	GO:0005524	GO:0005388	GO:0005507	GO:0006825	GO:0010273	GO:0046688
PH01000120G1680
PH01000120G1750	GO:0005576
PH01000121G0220	GO:0016021	GO:0005886	GO:0015171	GO:0003333
PH01000121G0390	GO:0042641	GO:0005938	GO:0031252	GO:0097203	GO:0045335	GO:0030670	GO:0031143	GO:0016461	GO:0051015	GO:0030898	GO:0005524	GO:0000146	GO:0032031	GO:0033275	GO:0048870	GO:0006935
PH01000121G0450
PH01000121G0740	GO:0005737	GO:0005856
PH01000121G0990	GO:0016021	GO:0005741	GO:0005634	GO:0005778	GO:0005524	GO:0016887	GO:0006626
PH01000121G1030
PH01000121G1090	GO:0005783	GO:0005576	GO:0005794	GO:0017040
PH01000121G1130	GO:0005737	GO:0005634	GO:0042742	GO:0050832
PH01000121G1170	GO:0005874	GO:0005524	GO:0008017	GO:0003777	GO:0007018
PH01000121G1380	GO:0005634	GO:1990837	GO:0003700	GO:0045893	GO:0006351	GO:0010228
PH01000122G0020	GO:0005634	GO:0003677	GO:0003700	GO:0009738	GO:0006351
PH01000122G0280	GO:0005737	GO:0005739	GO:0005634	GO:0016818	GO:0046872
PH01000122G0320
PH01000122G0400	GO:0016021	GO:0012511	GO:0004806	GO:0006071	GO:0019433
PH01000122G0620	GO:0016021	GO:0016020	GO:0000325	GO:0005774	GO:0005385	GO:0061088	GO:0010043
PH01000122G0950	GO:0005509
PH01000122G0960	GO:0005840
PH01000122G1000	GO:0005634	GO:0003677	GO:0006355	GO:0006351
PH01000122G1010	GO:0005829	GO:0004489	GO:0006555	GO:0006730	GO:0035999
PH01000122G1400	GO:0050832	GO:0009751
PH01000122G1500	GO:0005789	GO:0016021	GO:0016020	GO:0015173	GO:0015175	GO:0009624
PH01000122G1640	GO:0005794	GO:0016021	GO:1990538	GO:0009834	GO:1990937
PH01000122G1730	GO:0005794	GO:0016021	GO:1990538	GO:0009834	GO:1990937
PH01000123G0060	GO:0005634	GO:0003677	GO:0003700	GO:0009908	GO:0010088	GO:0045893	GO:0006355	GO:0006351	GO:0010089
PH01000123G0150	GO:0005789	GO:0005794	GO:0000139	GO:0016021	GO:0031902	GO:0015914
PH01000123G0160	GO:0005737	GO:0003723	GO:0008649
PH01000123G0190	GO:0004105	GO:0006656
PH01000123G0400	GO:0031969	GO:0020037	GO:0005506	GO:0004497	GO:0016705
PH01000123G1050	GO:0005960	GO:0005739	GO:0005524	GO:0019464
PH01000123G1100	GO:0048046	GO:0009941	GO:0009570	GO:0005737	GO:0004418	GO:0015995	GO:0042742	GO:0006783	GO:0018160	GO:0006782
PH01000123G1240	GO:0005634	GO:0003677	GO:0003700	GO:0006355	GO:0006351
PH01000123G1290	GO:0007142	GO:0009556	GO:0006355
PH01000123G1400
PH01000124G0020
PH01000124G0260	GO:0005874	GO:0005524	GO:0008017	GO:0003777	GO:0007018
PH01000124G0300	GO:0005783	GO:0005634	GO:0070417	GO:0016036	GO:0080040
PH01000124G0510	GO:0009507	GO:0005635	GO:0044611	GO:0017056	GO:0051028	GO:0006999	GO:0015031
PH01000124G0660	GO:0005829	GO:0003676
PH01000124G0860
PH01000124G0870	GO:0047214	GO:0009718
PH01000124G1120	GO:0003914	GO:0003677	GO:0000166	GO:0006281	GO:0009411
PH01000124G1200
PH01000125G0770	GO:0005737	GO:0016020	GO:0016157	GO:0005985
PH01000125G0830	GO:0003676	GO:0031047
PH01000125G0950	GO:0009507	GO:0004310	GO:0016767	GO:0051996	GO:0016117	GO:0006696
PH01000125G1100	GO:0000148	GO:0016021	GO:0005886	GO:0003843	GO:0006075	GO:0071555	GO:0008360
PH01000126G0800	GO:0005737	GO:0005634	GO:0042565	GO:0005049	GO:0003723	GO:0009965	GO:0009910	GO:0009944	GO:0035281	GO:0046825	GO:0048364	GO:0048367
PH01000127G0420	GO:0003743
PH01000127G0540	GO:0016021	GO:0005887	GO:0051119	GO:0008643
PH01000128G0090
PH01000128G0650	GO:0005773	GO:0004190	GO:0006629	GO:0030163	GO:0006508
PH01000128G1190	GO:0005730	GO:0030688	GO:0005525	GO:0003924	GO:0003723	GO:0034511	GO:0000479	GO:0000462	GO:0042255
PH01000129G0040	GO:0005730	GO:0004843	GO:0016579	GO:0048316	GO:0006511
PH01000129G0220
PH01000129G0360	GO:0005634	GO:0003677	GO:0043565	GO:0003700	GO:0071472	GO:0009736	GO:0009873	GO:0045595	GO:0009409	GO:0009416	GO:0006970	GO:0009651	GO:0009414	GO:0009611	GO:0006351
PH01000129G0530	GO:0005829	GO:0005768	GO:0005794	GO:0000139	GO:0016020	GO:0005886	GO:0009506	GO:0005802	GO:0005774	GO:0005525	GO:0003924	GO:0006891	GO:0015031	GO:0042147	GO:0006890
PH01000129G0670	GO:0005634	GO:0005516	GO:0043565	GO:0003700	GO:0001077	GO:0071275	GO:0045944	GO:0045893	GO:0006355	GO:0009409
PH01000129G0750
PH01000129G0800	GO:0005930	GO:0005737	GO:0005829	GO:0016607	GO:0005886	GO:0000922	GO:0070840	GO:0070286	GO:0060271	GO:0003341	GO:0071907	GO:0071910	GO:0035469	GO:0060287	GO:0001947	GO:0036159
PH01000129G0820	GO:0005886	GO:0005525	GO:0003924
PH01000129G1060	GO:0005634	GO:0043565	GO:0003700	GO:0006351
PH01000129G1260	GO:0016021	GO:0046872	GO:0061630	GO:0004842	GO:0043161	GO:0016567
PH01000129G1330
PH01000130G0100
PH01000130G0230
PH01000130G0720	GO:0016020	GO:0008289	GO:0006869
PH01000130G0820	GO:0016020	GO:0008289	GO:0006869
PH01000130G1040
PH01000130G1150
PH01000131G0110	GO:0016758	GO:0016117
PH01000131G0280	GO:0005783	GO:0016021	GO:0005886
PH01000131G0310	GO:0043231	GO:0080043	GO:0080044	GO:0008152
PH01000131G0320	GO:0005829	GO:0043231	GO:0052641	GO:0090704	GO:0080043	GO:0080044	GO:0052639	GO:0052640	GO:0080002	GO:0035251	GO:0018874	GO:0046482	GO:0010030	GO:0009696
PH01000131G0440
PH01000131G0820	GO:0005634	GO:0003677	GO:0003700	GO:0006351
PH01000131G0920	GO:0005737	GO:0005730	GO:0005524	GO:0004004	GO:0003723	GO:0010501
PH01000131G0930	GO:0048046	GO:0005773	GO:0004560	GO:0005975	GO:0006516
PH01000131G1230	GO:0005634	GO:0003677	GO:0003700	GO:0006351
PH01000131G1240	GO:0005634	GO:0003677	GO:0003700	GO:0006351
PH01000131G1390	GO:0005829	GO:0005739	GO:0005634	GO:0051087	GO:0071629
PH01000131G1400	GO:0030686	GO:0005730	GO:0000469	GO:0000462
PH01000131G1570	GO:0000139	GO:0016021	GO:0009506	GO:0004252
PH01000132G1020	GO:0005618	GO:0005634	GO:0003700	GO:0044212	GO:0030154	GO:0080060	GO:0048481	GO:0006355	GO:0006351
PH01000133G0200
PH01000133G0340	GO:0009506	GO:0005509	GO:0005544	GO:0003729	GO:0009737	GO:0009409	GO:0009408	GO:0006970	GO:0009651	GO:0009414
PH01000133G0730
PH01000133G0750
PH01000133G0880	GO:0005509
PH01000133G1150
PH01000133G1180	GO:0005829	GO:0005524	GO:0004674	GO:0009933	GO:0046777
PH01000133G1350	GO:0005829	GO:0005643	GO:0005654	GO:0048471	GO:0008139	GO:0008565	GO:0006607	GO:0016032
PH01000133G1490
PH01000133G1570
PH01000134G0110
PH01000134G0600	GO:0005576	GO:0003993	GO:0046872
PH01000134G0740	GO:0016021	GO:0005886	GO:0005524	GO:0004674	GO:0030244
PH01000134G0880
PH01000134G0950	GO:0016021	GO:0000741	GO:0010197	GO:0009651	GO:0006810
PH01000134G0990	GO:0009504	GO:0031901	GO:0005768	GO:0016021	GO:0005886	GO:0009506	GO:0031201	GO:0005484	GO:0000149	GO:0009920	GO:0006887	GO:0072661	GO:0006906
PH01000134G1030	GO:0046872
PH01000135G0090	GO:0005618	GO:0005856	GO:0005829	GO:0000145	GO:0070062	GO:0009524	GO:0005886	GO:0000149	GO:0051601	GO:0006887
PH01000135G0260	GO:0005737	GO:0005634	GO:0019005	GO:0031625	GO:0043161	GO:0042787	GO:0030162
PH01000135G0980	GO:0005783	GO:0005789	GO:0005794	GO:0016021	GO:0005506	GO:0042284	GO:0009640	GO:0046520
PH01000135G1100	GO:0016021	GO:0005215	GO:0015840
PH01000135G1210	GO:0009941	GO:0009535	GO:0071949	GO:0102067	GO:0045550	GO:0015995	GO:0015979	GO:0010189
PH01000135G1340	GO:0009501	GO:0009507	GO:0033201	GO:0004373	GO:0009011	GO:0019252
PH01000135G1390	GO:0000139	GO:0016021	GO:0016757	GO:0071555
PH01000135G1480	GO:0005618	GO:0005576	GO:0016020	GO:0009664
PH01000135G1590	GO:0009507	GO:0009535	GO:0016021	GO:0010598	GO:0009773	GO:0006810
PH01000136G0020
PH01000136G0240	GO:0009507	GO:0005509	GO:0000287	GO:0004647	GO:0009793	GO:0006564	GO:0006563	GO:0009555	GO:0048364
PH01000136G0330	GO:0043531	GO:0005524	GO:0006952
PH01000136G0860	GO:0005829	GO:0004020	GO:0005524	GO:0019344	GO:0070814	GO:0000103
PH01000136G1320	GO:0016021	GO:0005886	GO:0015591	GO:0015148	GO:0005354	GO:0005355	GO:0015168	GO:0015575	GO:0015145	GO:0005365	GO:0015576	GO:0005351	GO:0046323	GO:0010311
PH01000136G1650	GO:0005886	GO:0009506	GO:0043531	GO:0005524	GO:0006952	GO:0007165
PH01000137G0750
PH01000138G0070	GO:0005829	GO:0016491
PH01000138G0440	GO:0009707	GO:0016021	GO:0015450	GO:0006886
PH01000138G0550	GO:0005737	GO:0006417
PH01000138G0660	GO:0005783	GO:0016021	GO:0043231	GO:0031090	GO:0046872	GO:0061630	GO:0004842	GO:0009789	GO:0043161	GO:0000209	GO:0016567	GO:0042787	GO:0009737	GO:0009651	GO:0009414
PH01000138G1130	GO:0005634	GO:0043565	GO:0003700	GO:0006355	GO:0006351
PH01000138G1180	GO:0005829	GO:0008289	GO:0006869
PH01000138G1240	GO:0000781	GO:0000783	GO:0003691	GO:0042803	GO:0042162	GO:0032204	GO:0031627
PH01000138G1300	GO:0005886	GO:0005524	GO:0004713	GO:0004675	GO:0007166	GO:0006952	GO:1902458	GO:0006468
PH01000138G1410	GO:0046872	GO:0004842	GO:0042742	GO:0051865
PH01000139G0020	GO:0048046	GO:0005507	GO:0052716	GO:0016722	GO:0046274
PH01000139G0240
PH01000139G0420
PH01000139G0430
PH01000139G0690	GO:0005737	GO:0005524	GO:0004349	GO:0004350	GO:0055129
PH01000139G0840	GO:0005525	GO:0004475	GO:0009298
PH01000139G1100	GO:0016021	GO:0046872	GO:0004722
PH01000139G1200
PH01000140G0260
PH01000140G0580
PH01000140G0830	GO:0005634	GO:0046872	GO:0043565	GO:0003700	GO:0006355	GO:0006351
PH01000140G0870	GO:0005634	GO:0005886	GO:0003677	GO:0046872	GO:0004842	GO:0007498	GO:0007399	GO:0007422	GO:0007423	GO:0016360
PH01000140G0960	GO:0005524	GO:0004674	GO:0004842
PH01000140G1040	GO:0005737	GO:0016021	GO:0005634	GO:0003677	GO:0003700	GO:0045893	GO:0009962	GO:0009644	GO:0006351
PH01000140G1180
PH01000140G1280	GO:0046872	GO:0016740	GO:0016567
PH01000140G1290	GO:0005737	GO:0005524	GO:0004674	GO:0009555
PH01000141G0030	GO:0005737	GO:0005768	GO:0005794	GO:0000139	GO:0016021	GO:0005802	GO:0008757	GO:0032259
PH01000141G0120	GO:0005634	GO:0003677	GO:0006355	GO:0006351
PH01000141G0290	GO:0016021	GO:0005886
PH01000141G0380	GO:0005758	GO:0070469	GO:0009055	GO:0020037	GO:0046872	GO:0006123	GO:0006122
PH01000141G0710
PH01000141G1150	GO:0016021	GO:0005886	GO:0005516	GO:0006952	GO:0009607
PH01000141G1320
PH01000141G1400	GO:0005829	GO:0005783	GO:0005786	GO:0008312	GO:0043022	GO:0005047	GO:0030911	GO:0042493	GO:0006614	GO:0006616
PH01000142G0440	GO:0015031
PH01000142G0470	GO:0005768	GO:0005794	GO:0000139	GO:0016021	GO:0005802	GO:0047262	GO:0045489
PH01000142G0500	GO:0009055	GO:0046872
PH01000142G0520	GO:0005783	GO:0005789	GO:0070062	GO:0016021	GO:0016020	GO:0005635	GO:0031090	GO:0004602	GO:0004364	GO:0010243
PH01000142G0590	GO:0005783	GO:0005789	GO:0070062	GO:0016021	GO:0016020	GO:0005635	GO:0031090	GO:0004602	GO:0004364	GO:0010243
PH01000142G0600	GO:0009507	GO:0009570	GO:0046872	GO:1900871	GO:0009658	GO:0006397
PH01000142G0800	GO:0005576	GO:0005509	GO:0004623	GO:0050482	GO:0016042	GO:0006644
PH01000142G1350	GO:0009507
PH01000143G0040	GO:0005576	GO:0020037	GO:0046872	GO:0004601	GO:0042744	GO:0006979
PH01000143G0080	GO:0005576	GO:0020037	GO:0046872	GO:0004601	GO:0042744	GO:0006979
PH01000143G0390	GO:0016021	GO:0009705	GO:0046786
PH01000143G1300	GO:0048046	GO:0009897	GO:0004252	GO:0042127	GO:0010103
PH01000143G1390	GO:0005829	GO:0009506	GO:0004421	GO:0019287	GO:0016126
PH01000143G1420	GO:0005634	GO:0005524	GO:0004693	GO:0008353	GO:0006468
PH01000143G1580	GO:0048046	GO:0005618	GO:0005886	GO:0033946	GO:0016762	GO:0042546	GO:0016998	GO:0071555	GO:0010411
PH01000143G1590	GO:0009507	GO:0008835	GO:0008270	GO:0055114	GO:0009231
PH01000144G0260
PH01000144G0280	GO:0009507	GO:0009570	GO:0009534	GO:0009535	GO:0005525	GO:0003924	GO:0043621	GO:0010020
PH01000144G0520	GO:0009570	GO:0005783	GO:0004089	GO:0008270	GO:0006730
PH01000144G0700	GO:0048046	GO:0005618	GO:0004575	GO:0005975	GO:0052576	GO:0042742	GO:0050832
[truncated: 7,859 more rows]
